# Supplementary material for: Pan-cancer analysis for the prognostic and immunological role of CD47: interact with TNFRSF9 inducing CD8 + T cell exhaustion
Source: Discov Oncol. 2024 May 8;15:149. doi: 10.1007/s12672-024-00951-z (PMC11078914; doi:10.1007/s12672-024-00951-z)
Supplement: Supplementary file 1 — Additional file1 (ZIP 95 KB) [file 12672_2024_951_MOESM1_ESM.zip]

Archive with 13 entries (11 files):
- Suplemental information/
- Suplemental information/Immune data/
- Suplemental information/Immune data/B CELL.csv
- Suplemental information/Immune data/CAF.csv
- Suplemental information/Immune data/CD4+.csv
- Suplemental information/Immune data/CD8+T.csv
- Suplemental information/Immune data/MDSC.csv
- Suplemental information/Immune data/Macrophage.csv
- Suplemental information/Immune data/Tfh,Tgd,TNK.csv
- Suplemental information/Immune data/Treg.csv
- Suplemental information/Online Resource.docx
- Suplemental information/Supplemental Table.1.xlsx
- Suplemental information/Supplemental Table.2.xlsx
