# Supplementary material for: Pan-cancer analysis for the prognostic and immunological role of CD47: interact with TNFRSF9 inducing CD8 + T cell exhaustion
Source: Discov Oncol. 2024 May 8;15:149. doi: 10.1007/s12672-024-00951-z (PMC11078914; doi:10.1007/s12672-024-00951-z)
Supplement: Supplementary file 1 — Additional file1 (ZIP 95 KB) [file 12672_2024_951_MOESM1_ESM.zip › Suplemental information/Immune data/B CELL.csv]

cancer	infiltrates	rho	p	adj.p
ACC (n=79)	B cell memory_CIBERSORT	-0.013762981	0.907995866	0.942949137
ACC (n=79)	B cell memory_CIBERSORT-ABS	-0.012504825	0.916374783	0.949611174
ACC (n=79)	B cell memory_XCELL	-0.017485415	0.883267698	0.929755471
ACC (n=79)	B cell naive_CIBERSORT	-0.025053371	0.833359767	0.901836502
ACC (n=79)	B cell naive_CIBERSORT-ABS	0.066894928	0.573900641	0.729534713
ACC (n=79)	B cell naive_XCELL	-0.058637484	0.622170795	0.764964092
ACC (n=79)	B cell plasma_CIBERSORT	0.231123302	0.049141655	0.149274554
ACC (n=79)	B cell plasma_CIBERSORT-ABS	0.36110838	0.001697027	0.010331871
ACC (n=79)	B cell plasma_XCELL	0.174291227	0.140278115	0.310694126
ACC (n=79)	B cell_EPIC	0.129729753	0.273993996	0.468365804
ACC (n=79)	B cell_MCPCOUNTER	0.023110583	0.846117369	0.909403022
ACC (n=79)	B cell_QUANTISEQ	0.158655408	0.180029276	0.360058552
ACC (n=79)	B cell_TIMER	0.270454721	0.020657227	0.076038874
ACC (n=79)	B cell_XCELL	-0.006493762	0.95651636	0.969442257
ACC (n=79)	Class-switched memory B cell_XCELL	0.022936805	0.847260482	0.909403022
BLCA (n=408)	B cell memory_CIBERSORT	-0.081910689	0.116738702	0.2746793
BLCA (n=408)	B cell memory_CIBERSORT-ABS	-0.054754987	0.29482507	0.492268356
BLCA (n=408)	B cell memory_XCELL	0.019714553	0.706217669	0.818832169
BLCA (n=408)	B cell naive_CIBERSORT	-0.148126269	0.004404856	0.022024279
BLCA (n=408)	B cell naive_CIBERSORT-ABS	-0.102176163	0.050166806	0.151256702
BLCA (n=408)	B cell naive_XCELL	0.064834703	0.214672323	0.405042119
BLCA (n=408)	B cell plasma_CIBERSORT	-0.207899135	5.85E-05	0.000548807
BLCA (n=408)	B cell plasma_CIBERSORT-ABS	-0.056875846	0.27649044	0.471290523
BLCA (n=408)	B cell plasma_XCELL	-0.057228294	0.273520246	0.468365804
BLCA (n=408)	B cell_EPIC	-0.052323738	0.316819861	0.510999776
BLCA (n=408)	B cell_MCPCOUNTER	0.027863519	0.594172054	0.741438637
BLCA (n=408)	B cell_QUANTISEQ	0.091982462	0.078024679	0.210877509
BLCA (n=408)	B cell_TIMER	0.102991242	0.048353793	0.148780903
BLCA (n=408)	B cell_XCELL	0.182530809	0.000432776	0.003245821
BLCA (n=408)	Class-switched memory B cell_XCELL	0.085649885	0.100906307	0.246112943
BRCA (n=1100)	B cell memory_CIBERSORT	-0.045408683	0.152553242	0.325736459
BRCA (n=1100)	B cell memory_CIBERSORT-ABS	-0.02998922	0.344906112	0.52926982
BRCA (n=1100)	B cell memory_XCELL	0.128048975	5.15E-05	0.000498424
BRCA (n=1100)	B cell naive_CIBERSORT	0.099389637	0.001704759	0.010331871
BRCA (n=1100)	B cell naive_CIBERSORT-ABS	0.195145852	5.49E-10	1.73E-08
BRCA (n=1100)	B cell naive_XCELL	0.206937261	4.47E-11	1.79E-09
BRCA (n=1100)	B cell plasma_CIBERSORT	-0.028473484	0.369848289	0.552012371
BRCA (n=1100)	B cell plasma_CIBERSORT-ABS	0.076561743	0.015764272	0.061022987
BRCA (n=1100)	B cell plasma_XCELL	-0.055575474	0.079890904	0.21304241
BRCA (n=1100)	B cell_EPIC	0.120022494	0.000148839	0.001223334
BRCA (n=1100)	B cell_MCPCOUNTER	0.148748408	2.48E-06	3.54E-05
BRCA (n=1100)	B cell_QUANTISEQ	0.355413362	5.77E-31	3.46E-28
BRCA (n=1100)	B cell_TIMER	-0.169838302	7.16E-08	1.26E-06
BRCA (n=1100)	B cell_XCELL	0.205582996	6.01E-11	2.25E-09
BRCA (n=1100)	Class-switched memory B cell_XCELL	0.107242225	0.000707582	0.004994697
BRCA-Basal (n=191)	B cell memory_CIBERSORT	-0.03100521	0.684642233	0.80704389
BRCA-Basal (n=191)	B cell memory_CIBERSORT-ABS	-0.009938897	0.896438808	0.935414409
BRCA-Basal (n=191)	B cell memory_XCELL	0.161699498	0.03303667	0.110737442
BRCA-Basal (n=191)	B cell naive_CIBERSORT	0.089634706	0.239510974	0.432851157
BRCA-Basal (n=191)	B cell naive_CIBERSORT-ABS	0.186283498	0.013850457	0.055401828
BRCA-Basal (n=191)	B cell naive_XCELL	0.231072225	0.002157068	0.012444623
BRCA-Basal (n=191)	B cell plasma_CIBERSORT	-0.110723824	0.145808733	0.31583119
BRCA-Basal (n=191)	B cell plasma_CIBERSORT-ABS	0.040056499	0.599733522	0.743471308
BRCA-Basal (n=191)	B cell plasma_XCELL	0.072191122	0.343823061	0.52926982
BRCA-Basal (n=191)	B cell_EPIC	0.19104056	0.011565367	0.048189028
BRCA-Basal (n=191)	B cell_MCPCOUNTER	0.152019467	0.045233694	0.142843245
BRCA-Basal (n=191)	B cell_QUANTISEQ	0.221859632	0.003258974	0.017490777
BRCA-Basal (n=191)	B cell_TIMER	-0.087842225	0.249076135	0.443458994
BRCA-Basal (n=191)	B cell_XCELL	0.253673614	0.000731519	0.005103622
BRCA-Basal (n=191)	Class-switched memory B cell_XCELL	0.184094027	0.015028805	0.058936491
BRCA-Her2 (n=82)	B cell memory_CIBERSORT	-0.185899042	0.117944193	0.275356092
BRCA-Her2 (n=82)	B cell memory_CIBERSORT-ABS	-0.183738977	0.122351961	0.283440835
BRCA-Her2 (n=82)	B cell memory_XCELL	0.027291619	0.819983275	0.898310853
BRCA-Her2 (n=82)	B cell naive_CIBERSORT	0.084290741	0.481453104	0.643367176
BRCA-Her2 (n=82)	B cell naive_CIBERSORT-ABS	0.140404265	0.239452342	0.432851157
BRCA-Her2 (n=82)	B cell naive_XCELL	0.259669215	0.0276132	0.095768324
BRCA-Her2 (n=82)	B cell plasma_CIBERSORT	0.128247245	0.282997751	0.479194876
BRCA-Her2 (n=82)	B cell plasma_CIBERSORT-ABS	0.218279147	0.065471546	0.186175013
BRCA-Her2 (n=82)	B cell plasma_XCELL	0.061573207	0.607384819	0.748318052
BRCA-Her2 (n=82)	B cell_EPIC	0.094732054	0.428627558	0.61378648
BRCA-Her2 (n=82)	B cell_MCPCOUNTER	0.104847118	0.380754897	0.56688074
BRCA-Her2 (n=82)	B cell_QUANTISEQ	0.117533098	0.325479281	0.518067098
BRCA-Her2 (n=82)	B cell_TIMER	-0.334624433	0.004065819	0.020673655
BRCA-Her2 (n=82)	B cell_XCELL	0.164832612	0.166463335	0.340880549
BRCA-Her2 (n=82)	Class-switched memory B cell_XCELL	0.055403058	0.643910496	0.781759016
BRCA-LumA (n=568)	B cell memory_CIBERSORT	-0.095677702	0.029614302	0.100387465
BRCA-LumA (n=568)	B cell memory_CIBERSORT-ABS	-0.077148553	0.079680605	0.21304241
BRCA-LumA (n=568)	B cell memory_XCELL	0.034044213	0.439856757	0.624460464
BRCA-LumA (n=568)	B cell naive_CIBERSORT	0.187005993	1.87E-05	0.00020804
BRCA-LumA (n=568)	B cell naive_CIBERSORT-ABS	0.288810194	2.17E-11	1.08E-09
BRCA-LumA (n=568)	B cell naive_XCELL	0.098763909	0.024722273	0.088293834
BRCA-LumA (n=568)	B cell plasma_CIBERSORT	-0.002473813	0.95525212	0.969442257
BRCA-LumA (n=568)	B cell plasma_CIBERSORT-ABS	0.108970628	0.013170572	0.05339421
BRCA-LumA (n=568)	B cell plasma_XCELL	-0.19156639	1.16E-05	0.000130758
BRCA-LumA (n=568)	B cell_EPIC	0.085797276	0.051211713	0.152870786
BRCA-LumA (n=568)	B cell_MCPCOUNTER	0.177465739	4.96E-05	0.000487594
BRCA-LumA (n=568)	B cell_QUANTISEQ	0.389344643	3.69E-20	4.43E-18
BRCA-LumA (n=568)	B cell_TIMER	-0.083327169	0.058308616	0.170659363
BRCA-LumA (n=568)	B cell_XCELL	0.112925219	0.010179793	0.043627686
BRCA-LumA (n=568)	Class-switched memory B cell_XCELL	0.087194833	0.047526179	0.14774978
BRCA-LumB (n=219)	B cell memory_CIBERSORT	-0.10315753	0.154486947	0.327534163
BRCA-LumB (n=219)	B cell memory_CIBERSORT-ABS	-0.107662411	0.137174306	0.308256867
BRCA-LumB (n=219)	B cell memory_XCELL	0.070752478	0.329463051	0.520204818
BRCA-LumB (n=219)	B cell naive_CIBERSORT	0.074840487	0.302214501	0.496790961
BRCA-LumB (n=219)	B cell naive_CIBERSORT-ABS	0.128060425	0.076699537	0.209180556
BRCA-LumB (n=219)	B cell naive_XCELL	0.195415397	0.006601368	0.030235275
BRCA-LumB (n=219)	B cell plasma_CIBERSORT	0.010861422	0.881141817	0.929147786
BRCA-LumB (n=219)	B cell plasma_CIBERSORT-ABS	0.071161216	0.32666968	0.518067098
BRCA-LumB (n=219)	B cell plasma_XCELL	-0.135725836	0.060506179	0.174537055
BRCA-LumB (n=219)	B cell_EPIC	-0.025833414	0.722080087	0.831570157
BRCA-LumB (n=219)	B cell_MCPCOUNTER	0.021521854	0.766999049	0.863413563
BRCA-LumB (n=219)	B cell_QUANTISEQ	0.318073337	6.93E-06	8.31E-05
BRCA-LumB (n=219)	B cell_TIMER	-0.283810677	6.63E-05	0.000602549
BRCA-LumB (n=219)	B cell_XCELL	0.010496054	0.885112086	0.930065239
BRCA-LumB (n=219)	Class-switched memory B cell_XCELL	-0.071777286	0.322488296	0.515981274
CESC (n=306)	B cell memory_CIBERSORT	-0.159674342	0.007754003	0.034187331
CESC (n=306)	B cell memory_CIBERSORT-ABS	-0.13173357	0.028370051	0.097268748
CESC (n=306)	B cell memory_XCELL	-0.164093376	0.006194821	0.02881312
CESC (n=306)	B cell naive_CIBERSORT	0.084912794	0.158720916	0.331820731
CESC (n=306)	B cell naive_CIBERSORT-ABS	0.087329554	0.147155637	0.317602095
CESC (n=306)	B cell naive_XCELL	0.0156996	0.794765133	0.886355167
CESC (n=306)	B cell plasma_CIBERSORT	0.00179832	0.976230792	0.984434413
CESC (n=306)	B cell plasma_CIBERSORT-ABS	0.044549721	0.460229514	0.639207658
CESC (n=306)	B cell plasma_XCELL	-0.077569729	0.198052559	0.38209497
CESC (n=306)	B cell_EPIC	-0.040201921	0.505195667	0.663014545
CESC (n=306)	B cell_MCPCOUNTER	0.045408743	0.451616423	0.628700357
CESC (n=306)	B cell_QUANTISEQ	0.057549932	0.33994112	0.528405887
CESC (n=306)	B cell_TIMER	0.061599897	0.306988747	0.503260242
CESC (n=306)	B cell_XCELL	0.020635146	0.73241061	0.838638103
CESC (n=306)	Class-switched memory B cell_XCELL	0.19992057	0.000819455	0.005587191
CHOL (n=36)	B cell memory_CIBERSORT	0.159883626	0.358905092	0.540226935
CHOL (n=36)	B cell memory_CIBERSORT-ABS	0.166291808	0.339710905	0.528405887
CHOL (n=36)	B cell memory_XCELL	0.076904426	0.660588612	0.790279477
CHOL (n=36)	B cell naive_CIBERSORT	0.15061104	0.387802889	0.571699591
CHOL (n=36)	B cell naive_CIBERSORT-ABS	0.14502167	0.405855949	0.592941091
CHOL (n=36)	B cell naive_XCELL	0.060238624	0.731037109	0.838638103
CHOL (n=36)	B cell plasma_CIBERSORT	0.257099378	0.135968368	0.306695568
CHOL (n=36)	B cell plasma_CIBERSORT-ABS	0.257637518	0.135122192	0.305937039
CHOL (n=36)	B cell plasma_XCELL	-0.192582431	0.267701829	0.466921795
CHOL (n=36)	B cell_EPIC	0.190322384	0.273464856	0.468365804
CHOL (n=36)	B cell_MCPCOUNTER	0.186450881	0.283523635	0.479194876
CHOL (n=36)	B cell_QUANTISEQ	0.36985986	0.028752593	0.098020205
CHOL (n=36)	B cell_TIMER	0.172939929	0.320475635	0.514818773
CHOL (n=36)	B cell_XCELL	0.030955097	0.85988226	0.916311886
CHOL (n=36)	Class-switched memory B cell_XCELL	0.218664083	0.206952003	0.392946842
COAD (n=458)	B cell memory_CIBERSORT	0.010078275	0.867864023	0.918374628
COAD (n=458)	B cell memory_CIBERSORT-ABS	0.01796375	0.766800832	0.863413563
COAD (n=458)	B cell memory_XCELL	-0.004095439	0.9460992	0.963768285
COAD (n=458)	B cell naive_CIBERSORT	-0.010320347	0.864720282	0.91666461
COAD (n=458)	B cell naive_CIBERSORT-ABS	0.046621325	0.441285395	0.624460464
COAD (n=458)	B cell naive_XCELL	-0.018652306	0.758134552	0.861516537
COAD (n=458)	B cell plasma_CIBERSORT	-0.061471135	0.309771778	0.506358717
COAD (n=458)	B cell plasma_CIBERSORT-ABS	0.070257126	0.245556043	0.439801869
COAD (n=458)	B cell plasma_XCELL	-0.040908224	0.499307994	0.658428124
COAD (n=458)	B cell_EPIC	0.089149992	0.140323088	0.310694126
COAD (n=458)	B cell_MCPCOUNTER	0.100709157	0.09557304	0.235982814
COAD (n=458)	B cell_QUANTISEQ	0.109472105	0.069897906	0.195063924
COAD (n=458)	B cell_TIMER	-0.067264083	0.266298479	0.465828243
COAD (n=458)	B cell_XCELL	0.054848214	0.364886114	0.547329171
COAD (n=458)	Class-switched memory B cell_XCELL	-0.00489782	0.935559909	0.959548625
DLBC (n=48)	B cell memory_CIBERSORT	-0.210239493	0.187048685	0.370393436
DLBC (n=48)	B cell memory_CIBERSORT-ABS	0.220433189	0.166078512	0.340880549
DLBC (n=48)	B cell memory_XCELL	0.074156995	0.644951188	0.781759016
DLBC (n=48)	B cell naive_CIBERSORT	0.113396298	0.480239145	0.643272844
DLBC (n=48)	B cell naive_CIBERSORT-ABS	0.281919115	0.074138788	0.204051709
DLBC (n=48)	B cell naive_XCELL	0.152572241	0.340935725	0.52858252
DLBC (n=48)	B cell plasma_CIBERSORT	0.184330831	0.248618504	0.443458994
DLBC (n=48)	B cell plasma_CIBERSORT-ABS	0.219900124	0.167131094	0.341083866
DLBC (n=48)	B cell plasma_XCELL	-0.259098813	0.101880275	0.247482448
DLBC (n=48)	B cell_EPIC	0.186908889	0.241946192	0.43580925
DLBC (n=48)	B cell_MCPCOUNTER	0.305560653	0.05204235	0.154581238
DLBC (n=48)	B cell_QUANTISEQ	0.268813324	0.089233479	0.224017102
DLBC (n=48)	B cell_TIMER	-0.219286021	0.168349655	0.342406078
DLBC (n=48)	B cell_XCELL	0.036253705	0.82195443	0.898310853
DLBC (n=48)	Class-switched memory B cell_XCELL	0.234014787	0.140852963	0.310694126
ESCA (n=185)	B cell memory_CIBERSORT	0.090571425	0.226599673	0.423460866
ESCA (n=185)	B cell memory_CIBERSORT-ABS	0.096164652	0.199081034	0.382848142
ESCA (n=185)	B cell memory_XCELL	-0.028077896	0.708289826	0.818832169
ESCA (n=185)	B cell naive_CIBERSORT	-0.216004902	0.003587998	0.019051319
ESCA (n=185)	B cell naive_CIBERSORT-ABS	-0.13478124	0.071243466	0.197898516
ESCA (n=185)	B cell naive_XCELL	0.053978026	0.471727675	0.641473859
ESCA (n=185)	B cell plasma_CIBERSORT	-0.182954622	0.013960481	0.05547211
ESCA (n=185)	B cell plasma_CIBERSORT-ABS	-0.089990069	0.229607183	0.424808136
ESCA (n=185)	B cell plasma_XCELL	0.050937046	0.497092134	0.656949956
ESCA (n=185)	B cell_EPIC	-0.006321474	0.93288036	0.958438726
ESCA (n=185)	B cell_MCPCOUNTER	0.018325821	0.80709582	0.893567624
ESCA (n=185)	B cell_QUANTISEQ	0.017431936	0.81633431	0.89707067
ESCA (n=185)	B cell_TIMER	0.090944849	0.22468261	0.421279893
ESCA (n=185)	B cell_XCELL	0.140426937	0.060077125	0.174537055
ESCA (n=185)	Class-switched memory B cell_XCELL	0.229497022	0.001941454	0.011420316
GBM (n=153)	B cell memory_CIBERSORT	0.061730378	0.473621533	0.641473859
GBM (n=153)	B cell memory_CIBERSORT-ABS	0.069081107	0.422481332	0.608018445
GBM (n=153)	B cell memory_XCELL	0.133940569	0.118663183	0.27596089
GBM (n=153)	B cell naive_CIBERSORT	-0.072567007	0.399393836	0.585907828
GBM (n=153)	B cell naive_CIBERSORT-ABS	-0.060962893	0.479148375	0.643272844
GBM (n=153)	B cell naive_XCELL	-0.005635604	0.94788803	0.963953929
GBM (n=153)	B cell plasma_CIBERSORT	-0.080989751	0.346796295	0.529459993
GBM (n=153)	B cell plasma_CIBERSORT-ABS	-0.030234583	0.72579512	0.834247265
GBM (n=153)	B cell plasma_XCELL	-0.065384634	0.447787895	0.627740039
GBM (n=153)	B cell_EPIC	0.084322869	0.327245717	0.518067098
GBM (n=153)	B cell_MCPCOUNTER	0.068716268	0.424941585	0.609963998
GBM (n=153)	B cell_QUANTISEQ	0.159984215	0.061837828	0.177524865
GBM (n=153)	B cell_TIMER	0.012925128	0.880839693	0.929147786
GBM (n=153)	B cell_XCELL	0.00657377	0.939228304	0.961667206
GBM (n=153)	Class-switched memory B cell_XCELL	0.144486332	0.092080291	0.230200728
HNSC (n=522)	B cell memory_CIBERSORT	-0.175530733	9.08E-05	0.000789435
HNSC (n=522)	B cell memory_CIBERSORT-ABS	-0.156748688	0.000483736	0.003583227
HNSC (n=522)	B cell memory_XCELL	-0.045390608	0.315007912	0.50979599
HNSC (n=522)	B cell naive_CIBERSORT	0.044841525	0.320903702	0.514818773
HNSC (n=522)	B cell naive_CIBERSORT-ABS	0.058390238	0.196022446	0.381861908
HNSC (n=522)	B cell naive_XCELL	0.073066588	0.105503838	0.254226115
HNSC (n=522)	B cell plasma_CIBERSORT	-0.128635137	0.004264686	0.021502619
HNSC (n=522)	B cell plasma_CIBERSORT-ABS	-0.038755273	0.391019906	0.575029273
HNSC (n=522)	B cell plasma_XCELL	0.007724854	0.864292759	0.91666461
HNSC (n=522)	B cell_EPIC	-0.058144857	0.197911625	0.38209497
HNSC (n=522)	B cell_MCPCOUNTER	-0.009286728	0.837204886	0.901836502
HNSC (n=522)	B cell_QUANTISEQ	0.024347176	0.590057525	0.741438637
HNSC (n=522)	B cell_TIMER	0.202999244	5.66E-06	7.08E-05
HNSC (n=522)	B cell_XCELL	0.101425079	0.024461705	0.087886365
HNSC (n=522)	Class-switched memory B cell_XCELL	0.197097306	1.06E-05	0.000122633
HNSC-HPV- (n=422)	B cell memory_CIBERSORT	-0.202242286	4.61E-05	0.000465363
HNSC-HPV- (n=422)	B cell memory_CIBERSORT-ABS	-0.189752269	0.000134586	0.001121554
HNSC-HPV- (n=422)	B cell memory_XCELL	-0.080596875	0.107504378	0.258010507
HNSC-HPV- (n=422)	B cell naive_CIBERSORT	0.056441352	0.260084133	0.459842901
HNSC-HPV- (n=422)	B cell naive_CIBERSORT-ABS	0.064901286	0.195206567	0.381511207
HNSC-HPV- (n=422)	B cell naive_XCELL	0.056124121	0.262776642	0.461011652
HNSC-HPV- (n=422)	B cell plasma_CIBERSORT	-0.133845289	0.007349037	0.033025138
HNSC-HPV- (n=422)	B cell plasma_CIBERSORT-ABS	-0.06958001	0.164854342	0.340880549
HNSC-HPV- (n=422)	B cell plasma_XCELL	-0.027325937	0.585815304	0.738422652
HNSC-HPV- (n=422)	B cell_EPIC	-0.103389369	0.038747531	0.125925778
HNSC-HPV- (n=422)	B cell_MCPCOUNTER	-0.037839106	0.450438563	0.628700357
HNSC-HPV- (n=422)	B cell_QUANTISEQ	-0.024321839	0.627686117	0.767167276
HNSC-HPV- (n=422)	B cell_TIMER	0.241875835	9.82E-07	1.47E-05
HNSC-HPV- (n=422)	B cell_XCELL	0.047260932	0.345789616	0.52926982
HNSC-HPV- (n=422)	Class-switched memory B cell_XCELL	0.165275817	0.000906585	0.006043898
HNSC-HPV+ (n=98)	B cell memory_CIBERSORT	-0.141525903	0.185852659	0.369243693
HNSC-HPV+ (n=98)	B cell memory_CIBERSORT-ABS	-0.112657703	0.293195762	0.491389545
HNSC-HPV+ (n=98)	B cell memory_XCELL	-0.103819766	0.33294078	0.522943634
HNSC-HPV+ (n=98)	B cell naive_CIBERSORT	-0.043675088	0.684449241	0.80704389
HNSC-HPV+ (n=98)	B cell naive_CIBERSORT-ABS	-0.007777737	0.942332258	0.963201626
HNSC-HPV+ (n=98)	B cell naive_XCELL	0.078502596	0.464625135	0.640246863
HNSC-HPV+ (n=98)	B cell plasma_CIBERSORT	-0.098886263	0.356546524	0.540226935
HNSC-HPV+ (n=98)	B cell plasma_CIBERSORT-ABS	0.013031582	0.903527177	0.941174143
HNSC-HPV+ (n=98)	B cell plasma_XCELL	-0.03106899	0.772557991	0.864803722
HNSC-HPV+ (n=98)	B cell_EPIC	-0.080850313	0.451334508	0.628700357
HNSC-HPV+ (n=98)	B cell_MCPCOUNTER	-0.073094858	0.496036829	0.656949956
HNSC-HPV+ (n=98)	B cell_QUANTISEQ	-0.022940935	0.831020503	0.901836502
HNSC-HPV+ (n=98)	B cell_TIMER	0.025843192	0.810021905	0.895051828
HNSC-HPV+ (n=98)	B cell_XCELL	0.035847098	0.738751343	0.84428725
HNSC-HPV+ (n=98)	Class-switched memory B cell_XCELL	0.160323075	0.133399525	0.303180739
KICH (n=66)	B cell memory_CIBERSORT	0.21394338	0.087030462	0.220955115
KICH (n=66)	B cell memory_CIBERSORT-ABS	0.21394338	0.087030462	0.220955115
KICH (n=66)	B cell memory_XCELL	0.249910525	0.04467204	0.141900656
KICH (n=66)	B cell naive_CIBERSORT	0.065396433	0.604760225	0.747788389
KICH (n=66)	B cell naive_CIBERSORT-ABS	0.192503429	0.124463191	0.287222749
KICH (n=66)	B cell naive_XCELL	0.091962279	0.466256428	0.640246863
KICH (n=66)	B cell plasma_CIBERSORT	0.03183109	0.801261554	0.89194236
KICH (n=66)	B cell plasma_CIBERSORT-ABS	0.180730511	0.149664474	0.320709587
KICH (n=66)	B cell plasma_XCELL	0.089819641	0.476750679	0.642809905
KICH (n=66)	B cell_EPIC	0.310270356	0.011891267	0.049205242
KICH (n=66)	B cell_MCPCOUNTER	0.215327756	0.084958316	0.218776778
KICH (n=66)	B cell_QUANTISEQ	0.150926854	0.230104407	0.424808136
KICH (n=66)	B cell_TIMER	0.340593547	0.005499799	0.026189521
KICH (n=66)	B cell_XCELL	0.169996911	0.175786432	0.352748694
KICH (n=66)	Class-switched memory B cell_XCELL	-0.148192866	0.238754772	0.432851157
KIRC (n=533)	B cell memory_CIBERSORT	-0.121574563	0.008977006	0.039030459
KIRC (n=533)	B cell memory_CIBERSORT-ABS	-0.115004676	0.013482846	0.054293339
KIRC (n=533)	B cell memory_XCELL	-0.077110945	0.098206743	0.240506309
KIRC (n=533)	B cell naive_CIBERSORT	0.123785054	0.007795461	0.034187331
KIRC (n=533)	B cell naive_CIBERSORT-ABS	0.165427154	0.000361321	0.00274421
KIRC (n=533)	B cell naive_XCELL	0.150313117	0.001207904	0.007628867
KIRC (n=533)	B cell plasma_CIBERSORT	-0.042949044	0.357532974	0.540226935
KIRC (n=533)	B cell plasma_CIBERSORT-ABS	0.172613392	0.000196017	0.001589327
KIRC (n=533)	B cell plasma_XCELL	-0.074906437	0.108229921	0.258716943
KIRC (n=533)	B cell_EPIC	0.044235764	0.343298741	0.52926982
KIRC (n=533)	B cell_MCPCOUNTER	0.256041675	2.46E-08	5.28E-07
KIRC (n=533)	B cell_QUANTISEQ	0.334007407	1.78E-13	1.07E-11
KIRC (n=533)	B cell_TIMER	-0.08681321	0.062544523	0.178698637
KIRC (n=533)	B cell_XCELL	0.133742068	0.004018549	0.020673655
KIRC (n=533)	Class-switched memory B cell_XCELL	0.126395241	0.006580516	0.030235275
KIRP (n=290)	B cell memory_CIBERSORT	-0.048009753	0.442576799	0.624814305
KIRP (n=290)	B cell memory_CIBERSORT-ABS	0.043119746	0.490468838	0.652508432
KIRP (n=290)	B cell memory_XCELL	-0.035013994	0.57558258	0.730125894
KIRP (n=290)	B cell naive_CIBERSORT	0.074104605	0.23556388	0.429599782
KIRP (n=290)	B cell naive_CIBERSORT-ABS	0.114021793	0.067469179	0.190950508
KIRP (n=290)	B cell naive_XCELL	0.106421633	0.088020758	0.221901072
KIRP (n=290)	B cell plasma_CIBERSORT	0.041580163	0.506101103	0.663014545
KIRP (n=290)	B cell plasma_CIBERSORT-ABS	0.225544833	0.000259833	0.002024672
KIRP (n=290)	B cell plasma_XCELL	-0.184097766	0.002996475	0.01665865
KIRP (n=290)	B cell_EPIC	0.299740596	9.37E-07	1.44E-05
KIRP (n=290)	B cell_MCPCOUNTER	0.302532544	7.33E-07	1.16E-05
KIRP (n=290)	B cell_QUANTISEQ	0.438442817	1.52E-13	1.01E-11
KIRP (n=290)	B cell_TIMER	0.280112227	4.90E-06	6.25E-05
KIRP (n=290)	B cell_XCELL	0.079711584	0.201894697	0.387018588
KIRP (n=290)	Class-switched memory B cell_XCELL	0.209559946	0.000705646	0.004994697
LGG (n=516)	B cell memory_CIBERSORT	-0.079740973	0.081577878	0.213741165
LGG (n=516)	B cell memory_CIBERSORT-ABS	-0.071658032	0.117680334	0.275356092
LGG (n=516)	B cell memory_XCELL	0.018426953	0.687793179	0.809168445
LGG (n=516)	B cell naive_CIBERSORT	0.101712076	0.026168634	0.092359884
LGG (n=516)	B cell naive_CIBERSORT-ABS	0.132778953	0.003634451	0.019128688
LGG (n=516)	B cell naive_XCELL	0.05813221	0.204547285	0.390854684
LGG (n=516)	B cell plasma_CIBERSORT	0.347455665	5.22E-15	4.47E-13
LGG (n=516)	B cell plasma_CIBERSORT-ABS	0.407637058	1.46E-20	2.19E-18
LGG (n=516)	B cell plasma_XCELL	0.14021428	0.002121311	0.012357152
LGG (n=516)	B cell_EPIC	0.42862854	8.80E-23	1.76E-20
LGG (n=516)	B cell_MCPCOUNTER	0.256655354	1.25E-08	2.89E-07
LGG (n=516)	B cell_QUANTISEQ	0.469185094	1.55E-27	4.64E-25
LGG (n=516)	B cell_TIMER	0.180519505	7.22E-05	0.000636687
LGG (n=516)	B cell_XCELL	-0.054622125	0.233269732	0.427294323
LGG (n=516)	Class-switched memory B cell_XCELL	0.062542085	0.172213002	0.347905054
LIHC (n=371)	B cell memory_CIBERSORT	0.077733292	0.149648927	0.320709587
LIHC (n=371)	B cell memory_CIBERSORT-ABS	0.094738295	0.078874571	0.212218576
LIHC (n=371)	B cell memory_XCELL	-0.006218709	0.908374335	0.942949137
LIHC (n=371)	B cell naive_CIBERSORT	-0.143010163	0.007806107	0.034187331
LIHC (n=371)	B cell naive_CIBERSORT-ABS	0.000637573	0.99058565	0.99058565
LIHC (n=371)	B cell naive_XCELL	0.0495079	0.359250912	0.540226935
LIHC (n=371)	B cell plasma_CIBERSORT	0.022372377	0.678806606	0.80704389
LIHC (n=371)	B cell plasma_CIBERSORT-ABS	0.105968588	0.049220522	0.149274554
LIHC (n=371)	B cell plasma_XCELL	-0.129084831	0.016440469	0.062432161
LIHC (n=371)	B cell_EPIC	0.152600747	0.004500018	0.022314138
LIHC (n=371)	B cell_MCPCOUNTER	0.239596633	6.80E-06	8.31E-05
LIHC (n=371)	B cell_QUANTISEQ	0.389318402	6.23E-14	4.67E-12
LIHC (n=371)	B cell_TIMER	0.287216766	5.63E-08	1.05E-06
LIHC (n=371)	B cell_XCELL	0.065925968	0.221932503	0.417427905
LIHC (n=371)	Class-switched memory B cell_XCELL	0.056843047	0.292417813	0.491389545
LUAD (n=515)	B cell memory_CIBERSORT	0.058739011	0.192905646	0.379486518
LUAD (n=515)	B cell memory_CIBERSORT-ABS	0.095657368	0.033718835	0.111775143
LUAD (n=515)	B cell memory_XCELL	-0.062525429	0.165709589	0.340880549
LUAD (n=515)	B cell naive_CIBERSORT	-0.018547921	0.681204078	0.80704389
LUAD (n=515)	B cell naive_CIBERSORT-ABS	0.023304875	0.605708595	0.747788389
LUAD (n=515)	B cell naive_XCELL	0.037414327	0.407152883	0.592941091
LUAD (n=515)	B cell plasma_CIBERSORT	-0.148428515	0.000947699	0.006180646
LUAD (n=515)	B cell plasma_CIBERSORT-ABS	-0.045762017	0.31056668	0.506358717
LUAD (n=515)	B cell plasma_XCELL	-0.178196861	6.94E-05	0.000621175
LUAD (n=515)	B cell_EPIC	-0.039346055	0.383347974	0.569328674
LUAD (n=515)	B cell_MCPCOUNTER	0.024769809	0.583233922	0.736716533
LUAD (n=515)	B cell_QUANTISEQ	-0.009926402	0.825989673	0.89944429
LUAD (n=515)	B cell_TIMER	0.013412986	0.766410025	0.863413563
LUAD (n=515)	B cell_XCELL	0.037112777	0.410946644	0.597016917
LUAD (n=515)	Class-switched memory B cell_XCELL	0.084649265	0.060364795	0.174537055
LUSC (n=501)	B cell memory_CIBERSORT	0.079869934	0.081404613	0.213741165
LUSC (n=501)	B cell memory_CIBERSORT-ABS	0.10200641	0.025892361	0.091925542
LUSC (n=501)	B cell memory_XCELL	0.053604638	0.242600482	0.43580925
LUSC (n=501)	B cell naive_CIBERSORT	-0.116149345	0.011127095	0.047015894
LUSC (n=501)	B cell naive_CIBERSORT-ABS	-0.059200091	0.196811409	0.38209497
LUSC (n=501)	B cell naive_XCELL	-0.021468888	0.63999107	0.778893797
LUSC (n=501)	B cell plasma_CIBERSORT	-0.110243421	0.01600587	0.061561039
LUSC (n=501)	B cell plasma_CIBERSORT-ABS	0.033419795	0.466498681	0.640246863
LUSC (n=501)	B cell plasma_XCELL	0.090870994	0.047305944	0.14774978
LUSC (n=501)	B cell_EPIC	0.006262426	0.891492477	0.933499976
LUSC (n=501)	B cell_MCPCOUNTER	0.067440077	0.141365827	0.310694126
LUSC (n=501)	B cell_QUANTISEQ	0.080051254	0.080713265	0.213741165
LUSC (n=501)	B cell_TIMER	-0.009523146	0.835660267	0.901836502
LUSC (n=501)	B cell_XCELL	0.062617236	0.172148395	0.347905054
LUSC (n=501)	Class-switched memory B cell_XCELL	0.131390335	0.004046029	0.020673655
MESO (n=87)	B cell memory_CIBERSORT	-0.078442721	0.475475321	0.642534217
MESO (n=87)	B cell memory_CIBERSORT-ABS	-0.072019596	0.51246262	0.669885777
MESO (n=87)	B cell memory_XCELL	0.049198298	0.654773349	0.788883553
MESO (n=87)	B cell naive_CIBERSORT	0.063057528	0.566424756	0.723095433
MESO (n=87)	B cell naive_CIBERSORT-ABS	0.07987469	0.467430019	0.640246863
MESO (n=87)	B cell naive_XCELL	0.113376208	0.301540291	0.496790961
MESO (n=87)	B cell plasma_CIBERSORT	0.193608674	0.075832817	0.207761142
MESO (n=87)	B cell plasma_CIBERSORT-ABS	0.198663204	0.068352094	0.191641386
MESO (n=87)	B cell plasma_XCELL	-0.039422753	0.720180469	0.830977464
MESO (n=87)	B cell_EPIC	0.138438818	0.206395569	0.392946842
MESO (n=87)	B cell_MCPCOUNTER	0.121292636	0.268815697	0.467159489
MESO (n=87)	B cell_QUANTISEQ	0.142374608	0.193660415	0.379726303
MESO (n=87)	B cell_TIMER	0.145118813	0.185122623	0.369015195
MESO (n=87)	B cell_XCELL	0.071827106	0.513593346	0.669904364
MESO (n=87)	Class-switched memory B cell_XCELL	-0.05333925	0.627798554	0.767167276
OV (n=303)	B cell memory_CIBERSORT	-0.001385103	0.982650094	0.986200127
OV (n=303)	B cell memory_CIBERSORT-ABS	0.011508701	0.856605846	0.916155985
OV (n=303)	B cell memory_XCELL	0.028025084	0.659872172	0.790279477
OV (n=303)	B cell naive_CIBERSORT	-0.057133502	0.369319562	0.552012371
OV (n=303)	B cell naive_CIBERSORT-ABS	-0.027908381	0.661200496	0.790279477
OV (n=303)	B cell naive_XCELL	0.093140736	0.142776833	0.31151309
OV (n=303)	B cell plasma_CIBERSORT	-0.186089908	0.003203937	0.017490777
OV (n=303)	B cell plasma_CIBERSORT-ABS	-0.10683244	0.092545118	0.230402784
OV (n=303)	B cell plasma_XCELL	-0.014860914	0.815501893	0.89707067
OV (n=303)	B cell_EPIC	-0.176957718	0.005103462	0.024694171
OV (n=303)	B cell_MCPCOUNTER	-0.14605615	0.021138168	0.07733476
OV (n=303)	B cell_QUANTISEQ	0.109054974	0.085919775	0.220307115
OV (n=303)	B cell_TIMER	-0.001364128	0.982912793	0.986200127
OV (n=303)	B cell_XCELL	0.105998473	0.09513395	0.235869298
OV (n=303)	Class-switched memory B cell_XCELL	0.046853272	0.461720732	0.639797781
PAAD (n=179)	B cell memory_CIBERSORT	-0.091571033	0.233587563	0.427294323
PAAD (n=179)	B cell memory_CIBERSORT-ABS	-0.061722055	0.422572819	0.608018445
PAAD (n=179)	B cell memory_XCELL	-0.022912027	0.766119061	0.863413563
PAAD (n=179)	B cell naive_CIBERSORT	0.055192687	0.473379581	0.641473859
PAAD (n=179)	B cell naive_CIBERSORT-ABS	0.117613628	0.125512717	0.28814562
PAAD (n=179)	B cell naive_XCELL	0.095821001	0.212506605	0.402220704
PAAD (n=179)	B cell plasma_CIBERSORT	0.007336689	0.924126376	0.952790367
PAAD (n=179)	B cell plasma_CIBERSORT-ABS	0.194232739	0.010909521	0.046423493
PAAD (n=179)	B cell plasma_XCELL	-0.182781565	0.016718444	0.063088467
PAAD (n=179)	B cell_EPIC	0.058487577	0.447335052	0.627740039
PAAD (n=179)	B cell_MCPCOUNTER	0.204231881	0.007375614	0.033025138
PAAD (n=179)	B cell_QUANTISEQ	0.209555454	0.005944909	0.027983766
PAAD (n=179)	B cell_TIMER	0.227086102	0.002818427	0.015953358
PAAD (n=179)	B cell_XCELL	0.066772386	0.385543894	0.569769302
PAAD (n=179)	Class-switched memory B cell_XCELL	-0.112617058	0.142504736	0.31151309
PCPG (n=181)	B cell memory_CIBERSORT	0.04958268	0.524562421	0.682727663
PCPG (n=181)	B cell memory_CIBERSORT-ABS	0.054988381	0.48031039	0.643272844
PCPG (n=181)	B cell memory_XCELL	-0.054259724	0.486155293	0.648207058
PCPG (n=181)	B cell naive_CIBERSORT	0.081031059	0.297875592	0.495084087
PCPG (n=181)	B cell naive_CIBERSORT-ABS	0.149003828	0.054626699	0.161458223
PCPG (n=181)	B cell naive_XCELL	-0.084391006	0.278224499	0.472902832
PCPG (n=181)	B cell plasma_CIBERSORT	0.134728423	0.082577732	0.214487617
PCPG (n=181)	B cell plasma_CIBERSORT-ABS	0.282661544	0.000214648	0.001694587
PCPG (n=181)	B cell plasma_XCELL	0.251478899	0.001044486	0.006666932
PCPG (n=181)	B cell_EPIC	0.390821568	1.77E-07	3.04E-06
PCPG (n=181)	B cell_MCPCOUNTER	0.262045393	0.000624105	0.004511605
PCPG (n=181)	B cell_QUANTISEQ	0.160966356	0.037700995	0.12360982
PCPG (n=181)	B cell_TIMER	0.189314208	0.014273597	0.056343145
PCPG (n=181)	B cell_XCELL	0.228335076	0.002998557	0.01665865
PCPG (n=181)	Class-switched memory B cell_XCELL	0.13272984	0.087277271	0.220955115
PRAD (n=498)	B cell memory_CIBERSORT	-0.072352724	0.140696364	0.310694126
PRAD (n=498)	B cell memory_CIBERSORT-ABS	-0.059326662	0.227257332	0.423460866
PRAD (n=498)	B cell memory_XCELL	0.012001386	0.807189421	0.893567624
PRAD (n=498)	B cell naive_CIBERSORT	0.114180804	0.01983491	0.073606624
PRAD (n=498)	B cell naive_CIBERSORT-ABS	0.28544214	3.06E-09	7.99E-08
PRAD (n=498)	B cell naive_XCELL	0.018679074	0.704044413	0.818656294
PRAD (n=498)	B cell plasma_CIBERSORT	0.028426193	0.563159373	0.721999196
PRAD (n=498)	B cell plasma_CIBERSORT-ABS	0.262049204	5.84E-08	1.06E-06
PRAD (n=498)	B cell plasma_XCELL	0.027855599	0.571023094	0.727417954
PRAD (n=498)	B cell_EPIC	0.311711881	7.97E-11	2.81E-09
PRAD (n=498)	B cell_MCPCOUNTER	0.275674326	1.08E-08	2.60E-07
PRAD (n=498)	B cell_QUANTISEQ	0.277358741	8.75E-09	2.19E-07
PRAD (n=498)	B cell_TIMER	0.264593523	4.29E-08	8.88E-07
PRAD (n=498)	B cell_XCELL	0.141165498	0.003913896	0.020420329
PRAD (n=498)	Class-switched memory B cell_XCELL	0.050799993	0.301290234	0.496790961
READ (n=166)	B cell memory_CIBERSORT	-0.022137674	0.835927024	0.901836502
READ (n=166)	B cell memory_CIBERSORT-ABS	-0.010292277	0.923299171	0.952790367
READ (n=166)	B cell memory_XCELL	-0.144531557	0.17410593	0.350548852
READ (n=166)	B cell naive_CIBERSORT	0.043858896	0.681466011	0.80704389
READ (n=166)	B cell naive_CIBERSORT-ABS	0.099035125	0.353053824	0.537645417
READ (n=166)	B cell naive_XCELL	-0.250691511	0.017162205	0.064358267
READ (n=166)	B cell plasma_CIBERSORT	-0.04183742	0.69540699	0.815250753
READ (n=166)	B cell plasma_CIBERSORT-ABS	0.026438367	0.804634606	0.893567624
READ (n=166)	B cell plasma_XCELL	0.048594091	0.649232442	0.785361825
READ (n=166)	B cell_EPIC	0.086710734	0.416422426	0.603510762
READ (n=166)	B cell_MCPCOUNTER	0.186809297	0.077898664	0.210877509
READ (n=166)	B cell_QUANTISEQ	0.116867586	0.272654809	0.468365804
READ (n=166)	B cell_TIMER	0.306846757	0.003264945	0.017490777
READ (n=166)	B cell_XCELL	0.050961792	0.63334927	0.772377159
READ (n=166)	Class-switched memory B cell_XCELL	-0.057269737	0.591852	0.741438637
SARC (n=260)	B cell memory_CIBERSORT	-0.111484722	0.08222381	0.214487617
SARC (n=260)	B cell memory_CIBERSORT-ABS	-0.104564579	0.103221315	0.249728988
SARC (n=260)	B cell memory_XCELL	0.09665793	0.132164886	0.301516851
SARC (n=260)	B cell naive_CIBERSORT	0.035825051	0.577588658	0.731124883
SARC (n=260)	B cell naive_CIBERSORT-ABS	0.066367236	0.301835749	0.496790961
SARC (n=260)	B cell naive_XCELL	-0.021150844	0.742362072	0.846800843
SARC (n=260)	B cell plasma_CIBERSORT	-0.111765863	0.081449567	0.213741165
SARC (n=260)	B cell plasma_CIBERSORT-ABS	-0.060638984	0.345570679	0.52926982
SARC (n=260)	B cell plasma_XCELL	-0.154901367	0.015441832	0.06016298
SARC (n=260)	B cell_EPIC	0.140572896	0.028130901	0.097003108
SARC (n=260)	B cell_MCPCOUNTER	0.09064965	0.158059076	0.33162095
SARC (n=260)	B cell_QUANTISEQ	0.21007401	0.000961596	0.006203846
SARC (n=260)	B cell_TIMER	0.001644629	0.97960987	0.986184433
SARC (n=260)	B cell_XCELL	0.110744929	0.084289508	0.217990107
SARC (n=260)	Class-switched memory B cell_XCELL	0.13577065	0.034027983	0.112180164
SKCM (n=471)	B cell memory_CIBERSORT	-0.049387614	0.292094426	0.491389545
SKCM (n=471)	B cell memory_CIBERSORT-ABS	0.014080159	0.764032265	0.863413563
SKCM (n=471)	B cell memory_XCELL	0.052649761	0.261344049	0.459842901
SKCM (n=471)	B cell naive_CIBERSORT	0.100758527	0.031275055	0.105421535
SKCM (n=471)	B cell naive_CIBERSORT-ABS	0.16060414	0.00056828	0.004158147
SKCM (n=471)	B cell naive_XCELL	0.187051813	5.74E-05	0.000546498
SKCM (n=471)	B cell plasma_CIBERSORT	0.181522929	9.53E-05	0.000816521
SKCM (n=471)	B cell plasma_CIBERSORT-ABS	0.293621529	1.54E-10	5.13E-09
SKCM (n=471)	B cell plasma_XCELL	0.214124532	3.86E-06	5.15E-05
SKCM (n=471)	B cell_EPIC	0.189291111	4.65E-05	0.000465363
SKCM (n=471)	B cell_MCPCOUNTER	0.185745479	6.48E-05	0.00059787
SKCM (n=471)	B cell_QUANTISEQ	0.251460496	5.07E-08	9.82E-07
SKCM (n=471)	B cell_TIMER	-0.035745082	0.445884871	0.627740039
SKCM (n=471)	B cell_XCELL	0.238115657	2.60E-07	4.33E-06
SKCM (n=471)	Class-switched memory B cell_XCELL	0.21886112	2.32E-06	3.40E-05
SKCM-Metastasis (n=368)	B cell memory_CIBERSORT	-0.077599296	0.145100908	0.315436756
SKCM-Metastasis (n=368)	B cell memory_CIBERSORT-ABS	-0.020271771	0.703870318	0.818656294
SKCM-Metastasis (n=368)	B cell memory_XCELL	0.023453351	0.660102277	0.790279477
SKCM-Metastasis (n=368)	B cell naive_CIBERSORT	0.074129881	0.164004809	0.340494413
SKCM-Metastasis (n=368)	B cell naive_CIBERSORT-ABS	0.13238928	0.012664655	0.051692469
SKCM-Metastasis (n=368)	B cell naive_XCELL	0.123731843	0.019873788	0.073606624
SKCM-Metastasis (n=368)	B cell plasma_CIBERSORT	0.117171662	0.027498132	0.095768324
SKCM-Metastasis (n=368)	B cell plasma_CIBERSORT-ABS	0.234985342	7.88E-06	9.28E-05
SKCM-Metastasis (n=368)	B cell plasma_XCELL	0.143845622	0.006708476	0.030493074
SKCM-Metastasis (n=368)	B cell_EPIC	0.109863401	0.038827115	0.125925778
SKCM-Metastasis (n=368)	B cell_MCPCOUNTER	0.104592333	0.049260603	0.149274554
SKCM-Metastasis (n=368)	B cell_QUANTISEQ	0.201549999	0.000134548	0.001121554
SKCM-Metastasis (n=368)	B cell_TIMER	-0.058858452	0.269395305	0.467159489
SKCM-Metastasis (n=368)	B cell_XCELL	0.177613792	0.000788811	0.005440075
SKCM-Metastasis (n=368)	Class-switched memory B cell_XCELL	0.189073717	0.000347379	0.00267215
SKCM-Primary (n=103)	B cell memory_CIBERSORT	-0.072365629	0.469804016	0.64064184
SKCM-Primary (n=103)	B cell memory_CIBERSORT-ABS	-0.008853607	0.929624936	0.956732352
SKCM-Primary (n=103)	B cell memory_XCELL	-0.095610839	0.339115973	0.528405887
SKCM-Primary (n=103)	B cell naive_CIBERSORT	0.038711199	0.699281652	0.816282084
SKCM-Primary (n=103)	B cell naive_CIBERSORT-ABS	0.100428667	0.315223854	0.50979599
SKCM-Primary (n=103)	B cell naive_XCELL	0.249267441	0.01152169	0.048189028
SKCM-Primary (n=103)	B cell plasma_CIBERSORT	0.224596561	0.023241914	0.084006917
SKCM-Primary (n=103)	B cell plasma_CIBERSORT-ABS	0.288929933	0.003227758	0.017490777
SKCM-Primary (n=103)	B cell plasma_XCELL	0.147104996	0.140100564	0.310694126
SKCM-Primary (n=103)	B cell_EPIC	0.202918099	0.040810851	0.130943906
SKCM-Primary (n=103)	B cell_MCPCOUNTER	0.19632634	0.047967863	0.148354215
SKCM-Primary (n=103)	B cell_QUANTISEQ	0.193923199	0.050822903	0.152468708
SKCM-Primary (n=103)	B cell_TIMER	-0.067119621	0.502681305	0.66142277
SKCM-Primary (n=103)	B cell_XCELL	0.156744078	0.115656602	0.273204571
SKCM-Primary (n=103)	Class-switched memory B cell_XCELL	0.061696954	0.537883678	0.695539238
STAD (n=415)	B cell memory_CIBERSORT	-0.109269291	0.033454095	0.111513649
STAD (n=415)	B cell memory_CIBERSORT-ABS	-0.08110465	0.114951767	0.272612886
STAD (n=415)	B cell memory_XCELL	0.031153878	0.545415108	0.703761429
STAD (n=415)	B cell naive_CIBERSORT	-0.067766943	0.188027234	0.371106382
STAD (n=415)	B cell naive_CIBERSORT-ABS	0.061966313	0.228772273	0.424808136
STAD (n=415)	B cell naive_XCELL	0.143000567	0.005285868	0.025372166
STAD (n=415)	B cell plasma_CIBERSORT	-0.092412529	0.072338111	0.200013209
STAD (n=415)	B cell plasma_CIBERSORT-ABS	-0.011387921	0.825112666	0.89944429
STAD (n=415)	B cell plasma_XCELL	-0.015123548	0.769164222	0.864229463
STAD (n=415)	B cell_EPIC	0.009002126	0.861333173	0.916311886
STAD (n=415)	B cell_MCPCOUNTER	0.03983541	0.439369709	0.624460464
STAD (n=415)	B cell_QUANTISEQ	0.123171782	0.016434525	0.062432161
STAD (n=415)	B cell_TIMER	0.057863406	0.261139873	0.459842901
STAD (n=415)	B cell_XCELL	0.170624068	0.000852341	0.005746119
STAD (n=415)	Class-switched memory B cell_XCELL	0.233938069	4.16E-06	5.42E-05
TGCT (n=150)	B cell memory_CIBERSORT	0.083743884	0.313240642	0.509334378
TGCT (n=150)	B cell memory_CIBERSORT-ABS	0.086886763	0.295361013	0.492268356
TGCT (n=150)	B cell memory_XCELL	0.229985969	0.005074076	0.024694171
TGCT (n=150)	B cell naive_CIBERSORT	0.257157188	0.001664838	0.010297965
TGCT (n=150)	B cell naive_CIBERSORT-ABS	0.46593292	2.73E-09	7.44E-08
TGCT (n=150)	B cell naive_XCELL	0.440353258	2.39E-08	5.28E-07
TGCT (n=150)	B cell plasma_CIBERSORT	0.187528911	0.022937472	0.083408989
TGCT (n=150)	B cell plasma_CIBERSORT-ABS	0.270289099	0.000929787	0.006130461
TGCT (n=150)	B cell plasma_XCELL	-0.026870013	0.746650725	0.850076727
TGCT (n=150)	B cell_EPIC	0.513662443	2.86E-11	1.32E-09
TGCT (n=150)	B cell_MCPCOUNTER	0.511990614	3.40E-11	1.46E-09
TGCT (n=150)	B cell_QUANTISEQ	0.605969347	4.22E-16	4.22E-14
TGCT (n=150)	B cell_TIMER	0.254605806	0.001858057	0.011148341
TGCT (n=150)	B cell_XCELL	0.47249119	1.52E-09	4.34E-08
TGCT (n=150)	Class-switched memory B cell_XCELL	0.432133668	4.62E-08	9.24E-07
THCA (n=509)	B cell memory_CIBERSORT	-0.028671059	0.527471806	0.68502832
THCA (n=509)	B cell memory_CIBERSORT-ABS	-0.007938917	0.861135106	0.916311886
THCA (n=509)	B cell memory_XCELL	0.017677494	0.696878509	0.815250753
THCA (n=509)	B cell naive_CIBERSORT	0.063288913	0.162740974	0.339043697
THCA (n=509)	B cell naive_CIBERSORT-ABS	0.127033031	0.004947245	0.024330714
THCA (n=509)	B cell naive_XCELL	0.017667624	0.697039393	0.815250753
THCA (n=509)	B cell plasma_CIBERSORT	-0.113669152	0.011979662	0.049231486
THCA (n=509)	B cell plasma_CIBERSORT-ABS	0.116492681	0.010007146	0.043196314
THCA (n=509)	B cell plasma_XCELL	-0.273534502	8.01E-10	2.40E-08
THCA (n=509)	B cell_EPIC	0.135312785	0.002741946	0.01566826
THCA (n=509)	B cell_MCPCOUNTER	0.223655097	5.99E-07	9.72E-06
THCA (n=509)	B cell_QUANTISEQ	0.184908004	3.96E-05	0.000416902
THCA (n=509)	B cell_TIMER	0.054296947	0.231202855	0.425526728
THCA (n=509)	B cell_XCELL	0.14035316	0.001883907	0.011191526
THCA (n=509)	Class-switched memory B cell_XCELL	0.309223168	2.84E-12	1.55E-10
THYM (n=120)	B cell memory_CIBERSORT	0.02210365	0.81461668	0.89707067
THYM (n=120)	B cell memory_CIBERSORT-ABS	0.191286167	0.040574001	0.130883874
THYM (n=120)	B cell memory_XCELL	-0.421065157	2.79E-06	3.89E-05
THYM (n=120)	B cell naive_CIBERSORT	-0.038743776	0.681001934	0.80704389
THYM (n=120)	B cell naive_CIBERSORT-ABS	-0.035292393	0.708068854	0.818832169
THYM (n=120)	B cell naive_XCELL	-0.149347208	0.111155209	0.264655259
THYM (n=120)	B cell plasma_CIBERSORT	0.020085673	0.831277593	0.901836502
THYM (n=120)	B cell plasma_CIBERSORT-ABS	0.055030575	0.559130674	0.718369174
THYM (n=120)	B cell plasma_XCELL	-0.133776449	0.154060135	0.327534163
THYM (n=120)	B cell_EPIC	-0.04587189	0.626397442	0.767167276
THYM (n=120)	B cell_MCPCOUNTER	0.027324941	0.771907766	0.864803722
THYM (n=120)	B cell_QUANTISEQ	-0.072547554	0.441001614	0.624460464
THYM (n=120)	B cell_TIMER	0.155912556	0.096131902	0.236389924
THYM (n=120)	B cell_XCELL	-0.382317873	2.48E-05	0.000265909
THYM (n=120)	Class-switched memory B cell_XCELL	-0.075721681	0.421218308	0.608018445
UCEC (n=545)	B cell memory_CIBERSORT	0.057906778	0.592029924	0.741438637
UCEC (n=545)	B cell memory_CIBERSORT-ABS	0.078286718	0.468447288	0.640246863
UCEC (n=545)	B cell memory_XCELL	0.151772122	0.158072653	0.33162095
UCEC (n=545)	B cell naive_CIBERSORT	0.151949969	0.157580169	0.33162095
UCEC (n=545)	B cell naive_CIBERSORT-ABS	0.214566534	0.044698707	0.141900656
UCEC (n=545)	B cell naive_XCELL	0.004267469	0.968523493	0.978306559
UCEC (n=545)	B cell plasma_CIBERSORT	0.048544442	0.653329987	0.788728355
UCEC (n=545)	B cell plasma_CIBERSORT-ABS	0.104087478	0.334499463	0.524020046
UCEC (n=545)	B cell plasma_XCELL	0.12187718	0.257977299	0.457947868
UCEC (n=545)	B cell_EPIC	0.084227096	0.435266888	0.62180984
UCEC (n=545)	B cell_MCPCOUNTER	0.338203078	0.001269486	0.007934288
UCEC (n=545)	B cell_QUANTISEQ	0.290883244	0.00596987	0.027983766
UCEC (n=545)	B cell_TIMER	0.05716907	0.596764969	0.741438637
UCEC (n=545)	B cell_XCELL	0.212246272	0.047115669	0.14774978
UCEC (n=545)	Class-switched memory B cell_XCELL	-0.002004049	0.985215358	0.986860125
UCS (n=57)	B cell memory_CIBERSORT	0.080576056	0.566273206	0.723095433
UCS (n=57)	B cell memory_CIBERSORT-ABS	0.096349953	0.492516626	0.653783132
UCS (n=57)	B cell memory_XCELL	0.08757153	0.532937621	0.690631907
UCS (n=57)	B cell naive_CIBERSORT	0.009688845	0.945104653	0.963768285
UCS (n=57)	B cell naive_CIBERSORT-ABS	0.102893282	0.463459749	0.640246863
UCS (n=57)	B cell naive_XCELL	-0.074450191	0.596238434	0.741438637
UCS (n=57)	B cell plasma_CIBERSORT	-0.121920122	0.38447651	0.569594829
UCS (n=57)	B cell plasma_CIBERSORT-ABS	-0.018429828	0.895788844	0.935414409
UCS (n=57)	B cell plasma_XCELL	-0.007076251	0.959892826	0.97122377
UCS (n=57)	B cell_EPIC	0.013386589	0.924206656	0.952790367
UCS (n=57)	B cell_MCPCOUNTER	0.057329863	0.6834564	0.80704389
UCS (n=57)	B cell_QUANTISEQ	-0.025479789	0.856287667	0.916155985
UCS (n=57)	B cell_TIMER	0.252553282	0.068080406	0.191641386
UCS (n=57)	B cell_XCELL	-0.019657174	0.888891172	0.932403328
UCS (n=57)	Class-switched memory B cell_XCELL	0.265194358	0.054968593	0.161672332
UVM (n=80)	B cell memory_CIBERSORT	0.061221265	0.596858102	0.741438637
UVM (n=80)	B cell memory_CIBERSORT-ABS	0.095876977	0.40683884	0.592941091
UVM (n=80)	B cell memory_XCELL	-0.03155215	0.785308139	0.877439262
UVM (n=80)	B cell naive_CIBERSORT	-0.251482538	0.027366937	0.095768324
UVM (n=80)	B cell naive_CIBERSORT-ABS	-0.126595096	0.272589483	0.468365804
UVM (n=80)	B cell naive_XCELL	0.106505827	0.356568079	0.540226935
UVM (n=80)	B cell plasma_CIBERSORT	0.026085958	0.821825538	0.898310853
UVM (n=80)	B cell plasma_CIBERSORT-ABS	0.463970703	2.14E-05	0.00023318
UVM (n=80)	B cell plasma_XCELL	0.41063776	0.000207732	0.001661855
UVM (n=80)	B cell_EPIC	0.113372184	0.326230538	0.518067098
UVM (n=80)	B cell_MCPCOUNTER	0.069520396	0.547980821	0.705554705
UVM (n=80)	B cell_QUANTISEQ	0.502515303	3.21E-06	4.38E-05
UVM (n=80)	B cell_TIMER	-0.112260676	0.331026622	0.521301767
UVM (n=80)	B cell_XCELL	0.449207092	4.17E-05	0.000431177
UVM (n=80)	Class-switched memory B cell_XCELL	0.175962535	0.125823587	0.28814562
