# Supplementary material for: Pan-cancer analysis for the prognostic and immunological role of CD47: interact with TNFRSF9 inducing CD8 + T cell exhaustion
Source: Discov Oncol. 2024 May 8;15:149. doi: 10.1007/s12672-024-00951-z (PMC11078914; doi:10.1007/s12672-024-00951-z)
Supplement: Supplementary file 1 — Additional file1 (ZIP 95 KB) [file 12672_2024_951_MOESM1_ESM.zip › Suplemental information/Immune data/CAF.csv]

cancer	infiltrates	rho	p	adj.p
ACC (n=79)	Cancer associated fibroblast_EPIC	0.011612204	0.922324929	0.952077346
ACC (n=79)	Cancer associated fibroblast_MCPCOUNTER	0.262606305	0.024798028	0.076301624
ACC (n=79)	Cancer associated fibroblast_TIDE	0.346820197	0.002647229	0.011464957
ACC (n=79)	Cancer associated fibroblast_XCELL	-0.129284009	0.275660076	0.518889556
BLCA (n=408)	Cancer associated fibroblast_EPIC	-0.017900675	0.732160007	0.874220904
BLCA (n=408)	Cancer associated fibroblast_MCPCOUNTER	0.008588993	0.869567453	0.93637274
BLCA (n=408)	Cancer associated fibroblast_TIDE	0.055042946	0.292289173	0.537543307
BLCA (n=408)	Cancer associated fibroblast_XCELL	-0.11651453	0.025407501	0.076701889
BRCA (n=1100)	Cancer associated fibroblast_EPIC	-0.003539892	0.911247762	0.946750921
BRCA (n=1100)	Cancer associated fibroblast_MCPCOUNTER	-0.00928292	0.770051327	0.886390016
BRCA (n=1100)	Cancer associated fibroblast_TIDE	0.022148639	0.48548743	0.732811214
BRCA (n=1100)	Cancer associated fibroblast_XCELL	-0.106165139	0.000801095	0.004272504
BRCA-Basal (n=191)	Cancer associated fibroblast_EPIC	-0.035316643	0.64361878	0.830807906
BRCA-Basal (n=191)	Cancer associated fibroblast_MCPCOUNTER	-0.01230286	0.871997114	0.93637274
BRCA-Basal (n=191)	Cancer associated fibroblast_TIDE	-0.030029033	0.694065565	0.841291594
BRCA-Basal (n=191)	Cancer associated fibroblast_XCELL	-0.249985364	0.000878665	0.004535043
BRCA-Her2 (n=82)	Cancer associated fibroblast_EPIC	0.066235766	0.580400083	0.814535726
BRCA-Her2 (n=82)	Cancer associated fibroblast_MCPCOUNTER	0.059106359	0.621879722	0.829172963
BRCA-Her2 (n=82)	Cancer associated fibroblast_TIDE	0.071220717	0.552173112	0.788818732
BRCA-Her2 (n=82)	Cancer associated fibroblast_XCELL	-0.265728286	0.024067896	0.075507126
BRCA-LumA (n=568)	Cancer associated fibroblast_EPIC	0.174349068	6.74E-05	0.000449388
BRCA-LumA (n=568)	Cancer associated fibroblast_MCPCOUNTER	0.142756912	0.001134792	0.005673958
BRCA-LumA (n=568)	Cancer associated fibroblast_TIDE	0.191031839	1.22E-05	0.000102994
BRCA-LumA (n=568)	Cancer associated fibroblast_XCELL	0.02376001	0.589876603	0.814535726
BRCA-LumB (n=219)	Cancer associated fibroblast_EPIC	0.043956387	0.544917905	0.78546725
BRCA-LumB (n=219)	Cancer associated fibroblast_MCPCOUNTER	0.020622442	0.776473859	0.887398696
BRCA-LumB (n=219)	Cancer associated fibroblast_TIDE	0.073790287	0.309068318	0.549454788
BRCA-LumB (n=219)	Cancer associated fibroblast_XCELL	-0.046874904	0.518518098	0.761127484
CESC (n=306)	Cancer associated fibroblast_EPIC	-0.023248905	0.700058705	0.842175886
CESC (n=306)	Cancer associated fibroblast_MCPCOUNTER	-0.019392787	0.747959568	0.879472304
CESC (n=306)	Cancer associated fibroblast_TIDE	-0.00738482	0.902618841	0.946434935
CESC (n=306)	Cancer associated fibroblast_XCELL	-0.072804624	0.227110916	0.454221831
CHOL (n=36)	Cancer associated fibroblast_EPIC	0.320286492	0.060685681	0.154122366
CHOL (n=36)	Cancer associated fibroblast_MCPCOUNTER	0.371425818	0.028031608	0.083056617
CHOL (n=36)	Cancer associated fibroblast_TIDE	0.365926512	0.0306309	0.087516857
CHOL (n=36)	Cancer associated fibroblast_XCELL	-0.024904448	0.887073946	0.941235535
COAD (n=458)	Cancer associated fibroblast_EPIC	0.180570062	0.002651271	0.011464957
COAD (n=458)	Cancer associated fibroblast_MCPCOUNTER	0.18879173	0.001661868	0.007820556
COAD (n=458)	Cancer associated fibroblast_TIDE	0.107739419	0.029967674	0.087178688
COAD (n=458)	Cancer associated fibroblast_XCELL	0.084183799	0.163878846	0.349608205
DLBC (n=48)	Cancer associated fibroblast_EPIC	0.086548827	0.590538401	0.814535726
DLBC (n=48)	Cancer associated fibroblast_MCPCOUNTER	-0.043633943	0.786481642	0.889852611
DLBC (n=48)	Cancer associated fibroblast_TIDE	-0.08287235	0.606469715	0.82601754
DLBC (n=48)	Cancer associated fibroblast_XCELL	-0.432886727	0.004699972	0.018799889
ESCA (n=185)	Cancer associated fibroblast_EPIC	0.158200242	0.033916097	0.09520308
ESCA (n=185)	Cancer associated fibroblast_MCPCOUNTER	0.134622052	0.071581247	0.17094029
ESCA (n=185)	Cancer associated fibroblast_TIDE	0.100099213	0.181230406	0.37175468
ESCA (n=185)	Cancer associated fibroblast_XCELL	-0.04582568	0.541296386	0.78546725
GBM (n=153)	Cancer associated fibroblast_EPIC	0.205314816	0.016091725	0.057215022
GBM (n=153)	Cancer associated fibroblast_MCPCOUNTER	0.232167829	0.006334164	0.024718689
GBM (n=153)	Cancer associated fibroblast_TIDE	0.271671555	0.001321279	0.006406203
GBM (n=153)	Cancer associated fibroblast_XCELL	-0.028753252	0.738731602	0.87553375
HNSC (n=522)	Cancer associated fibroblast_EPIC	-0.030126131	0.50497559	0.752796024
HNSC (n=522)	Cancer associated fibroblast_MCPCOUNTER	-0.039714829	0.379388462	0.632314103
HNSC (n=522)	Cancer associated fibroblast_TIDE	0.032415662	0.473143477	0.729329443
HNSC (n=522)	Cancer associated fibroblast_XCELL	-0.199729247	8.04E-06	7.79E-05
HNSC-HPV- (n=422)	Cancer associated fibroblast_EPIC	-0.009116075	0.855775242	0.93637274
HNSC-HPV- (n=422)	Cancer associated fibroblast_MCPCOUNTER	-0.02213144	0.658997531	0.830807906
HNSC-HPV- (n=422)	Cancer associated fibroblast_TIDE	0.080906659	0.106155097	0.239222755
HNSC-HPV- (n=422)	Cancer associated fibroblast_XCELL	-0.214474819	1.51E-05	0.000121186
HNSC-HPV+ (n=98)	Cancer associated fibroblast_EPIC	-0.019911567	0.853065735	0.93637274
HNSC-HPV+ (n=98)	Cancer associated fibroblast_MCPCOUNTER	-0.033444165	0.75569539	0.879472304
HNSC-HPV+ (n=98)	Cancer associated fibroblast_TIDE	0.015102116	0.888291036	0.941235535
HNSC-HPV+ (n=98)	Cancer associated fibroblast_XCELL	-0.25147409	0.017444562	0.060676737
KICH (n=66)	Cancer associated fibroblast_EPIC	0.249842012	0.044732527	0.119286738
KICH (n=66)	Cancer associated fibroblast_MCPCOUNTER	0.105945329	0.400934922	0.654587627
KICH (n=66)	Cancer associated fibroblast_TIDE	0.438359	0.000259919	0.001590688
KICH (n=66)	Cancer associated fibroblast_XCELL	0.098650813	0.434316969	0.688026882
KIRC (n=533)	Cancer associated fibroblast_EPIC	0.108243241	0.020093085	0.065610074
KIRC (n=533)	Cancer associated fibroblast_MCPCOUNTER	0.108851825	0.01940007	0.064732726
KIRC (n=533)	Cancer associated fibroblast_TIDE	0.108834223	0.019419818	0.064732726
KIRC (n=533)	Cancer associated fibroblast_XCELL	0.08470376	0.069217735	0.170382116
KIRP (n=290)	Cancer associated fibroblast_EPIC	0.221835759	0.000329728	0.00188416
KIRP (n=290)	Cancer associated fibroblast_MCPCOUNTER	0.325386051	8.93E-08	1.79E-06
KIRP (n=290)	Cancer associated fibroblast_TIDE	0.430313149	4.71E-13	3.77E-11
KIRP (n=290)	Cancer associated fibroblast_XCELL	-0.027490655	0.660296221	0.830807906
LGG (n=516)	Cancer associated fibroblast_EPIC	0.165950303	0.000268429	0.001590688
LGG (n=516)	Cancer associated fibroblast_MCPCOUNTER	-0.074734365	0.102692542	0.234725811
LGG (n=516)	Cancer associated fibroblast_TIDE	0.140559932	0.002067565	0.009451724
LGG (n=516)	Cancer associated fibroblast_XCELL	-0.364899779	1.68E-16	2.69E-14
LIHC (n=371)	Cancer associated fibroblast_EPIC	0.36459988	2.76E-12	1.47E-10
LIHC (n=371)	Cancer associated fibroblast_MCPCOUNTER	0.309279346	4.40E-09	1.41E-07
LIHC (n=371)	Cancer associated fibroblast_TIDE	0.271231889	3.12E-07	5.00E-06
LIHC (n=371)	Cancer associated fibroblast_XCELL	0.051670473	0.338621431	0.570309779
LUAD (n=515)	Cancer associated fibroblast_EPIC	0.037485446	0.406261187	0.656583736
LUAD (n=515)	Cancer associated fibroblast_MCPCOUNTER	0.066205178	0.142138782	0.311537056
LUAD (n=515)	Cancer associated fibroblast_TIDE	0.103539982	0.021487471	0.068759907
LUAD (n=515)	Cancer associated fibroblast_XCELL	0.231325859	2.06E-07	3.66E-06
LUSC (n=501)	Cancer associated fibroblast_EPIC	0.153931713	0.000742934	0.004098948
LUSC (n=501)	Cancer associated fibroblast_MCPCOUNTER	0.187832117	3.65E-05	0.000254171
LUSC (n=501)	Cancer associated fibroblast_TIDE	0.207575914	4.84E-06	5.53E-05
LUSC (n=501)	Cancer associated fibroblast_XCELL	0.201667913	9.05E-06	8.05E-05
MESO (n=87)	Cancer associated fibroblast_EPIC	-0.088016828	0.423122192	0.676995508
MESO (n=87)	Cancer associated fibroblast_MCPCOUNTER	-0.148494794	0.174998481	0.363633208
MESO (n=87)	Cancer associated fibroblast_TIDE	-0.004477639	0.96755838	0.978400874
MESO (n=87)	Cancer associated fibroblast_XCELL	0.004900233	0.964498475	0.978400874
OV (n=303)	Cancer associated fibroblast_EPIC	0.063361335	0.319349701	0.555390785
OV (n=303)	Cancer associated fibroblast_MCPCOUNTER	0.046684171	0.463340677	0.726808905
OV (n=303)	Cancer associated fibroblast_TIDE	-0.026512084	0.677174555	0.833445606
OV (n=303)	Cancer associated fibroblast_XCELL	-0.119879621	0.058896146	0.151990054
PAAD (n=179)	Cancer associated fibroblast_EPIC	0.337885772	6.19E-06	6.61E-05
PAAD (n=179)	Cancer associated fibroblast_MCPCOUNTER	0.321965706	1.75E-05	0.000133534
PAAD (n=179)	Cancer associated fibroblast_TIDE	0.320753159	1.89E-05	0.000137648
PAAD (n=179)	Cancer associated fibroblast_XCELL	0.140726769	0.066373805	0.165934513
PCPG (n=181)	Cancer associated fibroblast_EPIC	-0.036170933	0.642595774	0.830807906
PCPG (n=181)	Cancer associated fibroblast_MCPCOUNTER	-0.186161539	0.016006685	0.057215022
PCPG (n=181)	Cancer associated fibroblast_TIDE	0.07600145	0.328969812	0.559948616
PCPG (n=181)	Cancer associated fibroblast_XCELL	-0.079972003	0.30425558	0.546976323
PRAD (n=498)	Cancer associated fibroblast_EPIC	0.228315204	2.54E-06	3.12E-05
PRAD (n=498)	Cancer associated fibroblast_MCPCOUNTER	0.032533819	0.508137316	0.752796024
PRAD (n=498)	Cancer associated fibroblast_TIDE	0.246031455	3.75E-07	5.34E-06
PRAD (n=498)	Cancer associated fibroblast_XCELL	-0.07401004	0.131800435	0.292889855
READ (n=166)	Cancer associated fibroblast_EPIC	0.075587234	0.478899529	0.729751663
READ (n=166)	Cancer associated fibroblast_MCPCOUNTER	0.028358088	0.790762039	0.889852611
READ (n=166)	Cancer associated fibroblast_TIDE	0.022202092	0.795305771	0.889852611
READ (n=166)	Cancer associated fibroblast_XCELL	0.045848358	0.667849383	0.830807906
SARC (n=260)	Cancer associated fibroblast_EPIC	-0.167511123	0.00874869	0.033328341
SARC (n=260)	Cancer associated fibroblast_MCPCOUNTER	-0.02838742	0.659040997	0.830807906
SARC (n=260)	Cancer associated fibroblast_TIDE	-0.0722745	0.260742511	0.496652402
SARC (n=260)	Cancer associated fibroblast_XCELL	0.06416397	0.318203989	0.555390785
SKCM (n=471)	Cancer associated fibroblast_EPIC	-0.049801807	0.288061093	0.535927615
SKCM (n=471)	Cancer associated fibroblast_MCPCOUNTER	-0.089740904	0.055230698	0.144867404
SKCM (n=471)	Cancer associated fibroblast_TIDE	0.055036529	0.240309094	0.472407009
SKCM (n=471)	Cancer associated fibroblast_XCELL	0.019123928	0.683464162	0.834765389
SKCM-Metastasis (n=368)	Cancer associated fibroblast_EPIC	-0.077245197	0.146950554	0.317730927
SKCM-Metastasis (n=368)	Cancer associated fibroblast_MCPCOUNTER	-0.093213616	0.079874309	0.185215789
SKCM-Metastasis (n=368)	Cancer associated fibroblast_TIDE	0.001853042	0.972285869	0.978400874
SKCM-Metastasis (n=368)	Cancer associated fibroblast_XCELL	-0.000597033	0.991069155	0.991069155
SKCM-Primary (n=103)	Cancer associated fibroblast_EPIC	0.05446382	0.586660184	0.814535726
SKCM-Primary (n=103)	Cancer associated fibroblast_MCPCOUNTER	-0.051217598	0.609187936	0.82601754
SKCM-Primary (n=103)	Cancer associated fibroblast_TIDE	0.28036164	0.004316005	0.017706688
SKCM-Primary (n=103)	Cancer associated fibroblast_XCELL	-0.085992205	0.390137283	0.643525416
STAD (n=415)	Cancer associated fibroblast_EPIC	0.065156663	0.20564912	0.416504546
STAD (n=415)	Cancer associated fibroblast_MCPCOUNTER	0.023969726	0.64181244	0.830807906
STAD (n=415)	Cancer associated fibroblast_TIDE	-0.015841012	0.758544862	0.879472304
STAD (n=415)	Cancer associated fibroblast_XCELL	-0.023780202	0.644449111	0.830807906
TGCT (n=150)	Cancer associated fibroblast_EPIC	-0.149590869	0.070544406	0.17094029
TGCT (n=150)	Cancer associated fibroblast_MCPCOUNTER	-0.17343267	0.035662437	0.098379136
TGCT (n=150)	Cancer associated fibroblast_TIDE	-0.210745585	0.010401604	0.038703644
TGCT (n=150)	Cancer associated fibroblast_XCELL	0.041695068	0.616069675	0.828328975
THCA (n=509)	Cancer associated fibroblast_EPIC	0.258869059	6.51E-09	1.74E-07
THCA (n=509)	Cancer associated fibroblast_MCPCOUNTER	0.130061378	0.004001857	0.016849922
THCA (n=509)	Cancer associated fibroblast_TIDE	0.276876672	4.88E-10	1.95E-08
THCA (n=509)	Cancer associated fibroblast_XCELL	-0.254419102	1.20E-08	2.74E-07
THYM (n=120)	Cancer associated fibroblast_EPIC	0.402387557	8.28E-06	7.79E-05
THYM (n=120)	Cancer associated fibroblast_MCPCOUNTER	0.334624336	0.000256979	0.001590688
THYM (n=120)	Cancer associated fibroblast_TIDE	0.451830909	4.01E-07	5.34E-06
THYM (n=120)	Cancer associated fibroblast_XCELL	0.190997732	0.040883355	0.110870117
UCEC (n=545)	Cancer associated fibroblast_EPIC	-0.105620072	0.327392193	0.559948616
UCEC (n=545)	Cancer associated fibroblast_MCPCOUNTER	-0.077304302	0.474064138	0.729329443
UCEC (n=545)	Cancer associated fibroblast_TIDE	-0.02501177	0.669838874	0.830807906
UCEC (n=545)	Cancer associated fibroblast_XCELL	-0.121623713	0.258976018	0.496652402
UCS (n=57)	Cancer associated fibroblast_EPIC	0.016787889	0.905028407	0.946434935
UCS (n=57)	Cancer associated fibroblast_MCPCOUNTER	-0.023033497	0.869959828	0.93637274
UCS (n=57)	Cancer associated fibroblast_TIDE	0.011635455	0.934097817	0.958049043
UCS (n=57)	Cancer associated fibroblast_XCELL	0.190180273	0.172566112	0.363297078
UVM (n=80)	Cancer associated fibroblast_EPIC	0.0251953	0.827813899	0.919793221
UVM (n=80)	Cancer associated fibroblast_MCPCOUNTER	-0.134899513	0.242108592	0.472407009
UVM (n=80)	Cancer associated fibroblast_TIDE	0.120191752	0.297779084	0.541416515
UVM (n=80)	Cancer associated fibroblast_XCELL	0.201530939	0.0788184	0.185215789
