# Supplementary material for: Pan-cancer analysis for the prognostic and immunological role of CD47: interact with TNFRSF9 inducing CD8 + T cell exhaustion
Source: Discov Oncol. 2024 May 8;15:149. doi: 10.1007/s12672-024-00951-z (PMC11078914; doi:10.1007/s12672-024-00951-z)
Supplement: Supplementary file 1 — Additional file1 (ZIP 95 KB) [file 12672_2024_951_MOESM1_ESM.zip › Suplemental information/Immune data/CD4+.csv]

cancer	infiltrates	rho	p	adj.p
ACC (n=79)	T cell CD4+ (non-regulatory)_QUANTISEQ	0.018694416	0.875259021	0.922811634
ACC (n=79)	T cell CD4+ (non-regulatory)_XCELL	0.224153728	0.056591718	0.134332741
ACC (n=79)	T cell CD4+ central memory_XCELL	-0.145861296	0.218200431	0.368542283
ACC (n=79)	T cell CD4+ effector memory_XCELL	0.083708058	0.481373675	0.626798826
ACC (n=79)	T cell CD4+ memory activated_CIBERSORT	0.089292028	0.452504501	0.606287244
ACC (n=79)	T cell CD4+ memory activated_CIBERSORT-ABS	0.089292028	0.452504501	0.606287244
ACC (n=79)	T cell CD4+ memory resting_CIBERSORT	-0.146859639	0.215031794	0.364166748
ACC (n=79)	T cell CD4+ memory resting_CIBERSORT-ABS	0.036782747	0.757357865	0.850508833
ACC (n=79)	T cell CD4+ memory_XCELL	0.011906467	0.920362909	0.950538742
ACC (n=79)	T cell CD4+ naive_CIBERSORT	0.215159101	0.06753969	0.153610126
ACC (n=79)	T cell CD4+ naive_CIBERSORT-ABS	0.211232678	0.072825322	0.160419415
ACC (n=79)	T cell CD4+ naive_XCELL	0.012332232	0.917524926	0.949163717
ACC (n=79)	T cell CD4+ Th1_XCELL	-0.188533734	0.110178453	0.221764937
ACC (n=79)	T cell CD4+ Th2_XCELL	0.324089084	0.005155576	0.018247265
ACC (n=79)	T cell CD4+_EPIC	0.180044964	0.127448859	0.244051007
ACC (n=79)	T cell CD4+_TIMER	-0.053348073	0.653966682	0.766042552
BLCA (n=408)	T cell CD4+ (non-regulatory)_QUANTISEQ	-0.075731807	0.147078492	0.272248849
BLCA (n=408)	T cell CD4+ (non-regulatory)_XCELL	0.023549538	0.65250566	0.766042552
BLCA (n=408)	T cell CD4+ central memory_XCELL	-0.256336807	6.22E-07	6.13E-06
BLCA (n=408)	T cell CD4+ effector memory_XCELL	-0.061154234	0.241901952	0.398948245
BLCA (n=408)	T cell CD4+ memory activated_CIBERSORT	0.249850096	1.21E-06	1.09E-05
BLCA (n=408)	T cell CD4+ memory activated_CIBERSORT-ABS	0.253376506	8.45E-07	7.83E-06
BLCA (n=408)	T cell CD4+ memory resting_CIBERSORT	0.056184945	0.282376216	0.44252989
BLCA (n=408)	T cell CD4+ memory resting_CIBERSORT-ABS	0.142393619	0.006214449	0.021394005
BLCA (n=408)	T cell CD4+ memory_XCELL	0.257990746	5.24E-07	5.24E-06
BLCA (n=408)	T cell CD4+ naive_CIBERSORT	-0.174384523	0.000780349	0.003562465
BLCA (n=408)	T cell CD4+ naive_CIBERSORT-ABS	-0.169175985	0.001122675	0.004844419
BLCA (n=408)	T cell CD4+ naive_XCELL	-0.244411402	2.09E-06	1.69E-05
BLCA (n=408)	T cell CD4+ Th1_XCELL	0.126992308	0.014780046	0.043921835
BLCA (n=408)	T cell CD4+ Th2_XCELL	0.370812495	1.94E-13	4.52E-12
BLCA (n=408)	T cell CD4+_EPIC	0.059466909	0.255162497	0.413613581
BLCA (n=408)	T cell CD4+_TIMER	-0.042448569	0.416848767	0.578603612
BRCA (n=1100)	T cell CD4+ (non-regulatory)_QUANTISEQ	-0.073556168	0.020379535	0.057574472
BRCA (n=1100)	T cell CD4+ (non-regulatory)_XCELL	0.077207306	0.014902247	0.043937714
BRCA (n=1100)	T cell CD4+ central memory_XCELL	-0.142039862	6.94E-06	4.97E-05
BRCA (n=1100)	T cell CD4+ effector memory_XCELL	-0.129581742	4.18E-05	0.000251361
BRCA (n=1100)	T cell CD4+ memory activated_CIBERSORT	0.216316171	5.46E-12	9.55E-11
BRCA (n=1100)	T cell CD4+ memory activated_CIBERSORT-ABS	0.220353673	2.14E-12	4.21E-11
BRCA (n=1100)	T cell CD4+ memory resting_CIBERSORT	0.101458211	0.001360068	0.005712284
BRCA (n=1100)	T cell CD4+ memory resting_CIBERSORT-ABS	0.237160378	3.56E-14	1.02E-12
BRCA (n=1100)	T cell CD4+ memory_XCELL	0.365793032	7.85E-33	1.65E-30
BRCA (n=1100)	T cell CD4+ naive_CIBERSORT	-0.045990483	0.147360091	0.272248849
BRCA (n=1100)	T cell CD4+ naive_CIBERSORT-ABS	-0.045761399	0.149388559	0.275189451
BRCA (n=1100)	T cell CD4+ naive_XCELL	0.047841573	0.131732973	0.250501407
BRCA (n=1100)	T cell CD4+ Th1_XCELL	-0.258003318	1.40E-16	6.81E-15
BRCA (n=1100)	T cell CD4+ Th2_XCELL	0.343816359	5.82E-29	7.34E-27
BRCA (n=1100)	T cell CD4+_EPIC	0.172294065	4.60E-08	5.37E-07
BRCA (n=1100)	T cell CD4+_TIMER	0.0538576	0.089676805	0.188321291
BRCA-Basal (n=191)	T cell CD4+ (non-regulatory)_QUANTISEQ	-0.017881734	0.814833705	0.888604008
BRCA-Basal (n=191)	T cell CD4+ (non-regulatory)_XCELL	0.112429497	0.139663671	0.261092322
BRCA-Basal (n=191)	T cell CD4+ central memory_XCELL	-0.090839412	0.233228414	0.387688393
BRCA-Basal (n=191)	T cell CD4+ effector memory_XCELL	-0.098349446	0.196669022	0.342020909
BRCA-Basal (n=191)	T cell CD4+ memory activated_CIBERSORT	0.125728327	0.098313968	0.203074754
BRCA-Basal (n=191)	T cell CD4+ memory activated_CIBERSORT-ABS	0.146894561	0.053087111	0.12913081
BRCA-Basal (n=191)	T cell CD4+ memory resting_CIBERSORT	0.131418739	0.083891055	0.179157168
BRCA-Basal (n=191)	T cell CD4+ memory resting_CIBERSORT-ABS	0.265793784	0.000392958	0.001919099
BRCA-Basal (n=191)	T cell CD4+ memory_XCELL	0.33997262	4.44E-06	3.29E-05
BRCA-Basal (n=191)	T cell CD4+ naive_CIBERSORT	-0.138369637	0.068632096	0.154197016
BRCA-Basal (n=191)	T cell CD4+ naive_CIBERSORT-ABS	-0.138469391	0.068430794	0.154197016
BRCA-Basal (n=191)	T cell CD4+ naive_XCELL	-0.050223965	0.510448188	0.650976435
BRCA-Basal (n=191)	T cell CD4+ Th1_XCELL	-0.22575058	0.002743066	0.010667478
BRCA-Basal (n=191)	T cell CD4+ Th2_XCELL	0.178990247	0.018120718	0.052308728
BRCA-Basal (n=191)	T cell CD4+_EPIC	0.296611676	7.06E-05	0.00040082
BRCA-Basal (n=191)	T cell CD4+_TIMER	0.092227714	0.226133166	0.378017474
BRCA-Her2 (n=82)	T cell CD4+ (non-regulatory)_QUANTISEQ	-0.007320533	0.951334958	0.976125446
BRCA-Her2 (n=82)	T cell CD4+ (non-regulatory)_XCELL	0.099828192	0.404093752	0.566991234
BRCA-Her2 (n=82)	T cell CD4+ central memory_XCELL	-0.127071218	0.287472135	0.448285756
BRCA-Her2 (n=82)	T cell CD4+ effector memory_XCELL	-0.052904267	0.658952136	0.768730451
BRCA-Her2 (n=82)	T cell CD4+ memory activated_CIBERSORT	0.181732417	0.126558304	0.243084548
BRCA-Her2 (n=82)	T cell CD4+ memory activated_CIBERSORT-ABS	0.183252939	0.123360895	0.239472863
BRCA-Her2 (n=82)	T cell CD4+ memory resting_CIBERSORT	0.122389066	0.305747044	0.468663352
BRCA-Her2 (n=82)	T cell CD4+ memory resting_CIBERSORT-ABS	0.189152011	0.111537586	0.223075172
BRCA-Her2 (n=82)	T cell CD4+ memory_XCELL	0.210515867	0.075902384	0.166036466
BRCA-Her2 (n=82)	T cell CD4+ naive_CIBERSORT	NA	NA	NA
BRCA-Her2 (n=82)	T cell CD4+ naive_CIBERSORT-ABS	NA	NA	NA
BRCA-Her2 (n=82)	T cell CD4+ naive_XCELL	-0.113720414	0.341527269	0.505075539
BRCA-Her2 (n=82)	T cell CD4+ Th1_XCELL	-0.302435273	0.009819863	0.031403622
BRCA-Her2 (n=82)	T cell CD4+ Th2_XCELL	0.342813684	0.003199952	0.012071674
BRCA-Her2 (n=82)	T cell CD4+_EPIC	0.151449308	0.204106414	0.350373408
BRCA-Her2 (n=82)	T cell CD4+_TIMER	0.313967934	0.00723652	0.02425004
BRCA-LumA (n=568)	T cell CD4+ (non-regulatory)_QUANTISEQ	0.056237284	0.201737086	0.348108189
BRCA-LumA (n=568)	T cell CD4+ (non-regulatory)_XCELL	0.02389763	0.587723603	0.718962855
BRCA-LumA (n=568)	T cell CD4+ central memory_XCELL	-0.173141718	7.58E-05	0.000422735
BRCA-LumA (n=568)	T cell CD4+ effector memory_XCELL	-0.065405516	0.137502086	0.257816412
BRCA-LumA (n=568)	T cell CD4+ memory activated_CIBERSORT	0.173697756	7.18E-05	0.000404055
BRCA-LumA (n=568)	T cell CD4+ memory activated_CIBERSORT-ABS	0.174275631	6.79E-05	0.000388846
BRCA-LumA (n=568)	T cell CD4+ memory resting_CIBERSORT	0.20112573	4.04E-06	3.07E-05
BRCA-LumA (n=568)	T cell CD4+ memory resting_CIBERSORT-ABS	0.318799677	1.12E-13	2.82E-12
BRCA-LumA (n=568)	T cell CD4+ memory_XCELL	0.32453977	3.81E-14	1.04E-12
BRCA-LumA (n=568)	T cell CD4+ naive_CIBERSORT	-0.050443004	0.25224755	0.412528498
BRCA-LumA (n=568)	T cell CD4+ naive_CIBERSORT-ABS	-0.049796339	0.258387078	0.416327005
BRCA-LumA (n=568)	T cell CD4+ naive_XCELL	0.027306302	0.535591377	0.67619753
BRCA-LumA (n=568)	T cell CD4+ Th1_XCELL	-0.440814154	5.44E-26	5.71E-24
BRCA-LumA (n=568)	T cell CD4+ Th2_XCELL	0.312100676	3.83E-13	8.62E-12
BRCA-LumA (n=568)	T cell CD4+_EPIC	0.229865889	1.26E-07	1.39E-06
BRCA-LumA (n=568)	T cell CD4+_TIMER	-0.083427155	0.058006298	0.13534803
BRCA-LumB (n=219)	T cell CD4+ (non-regulatory)_QUANTISEQ	-0.017337527	0.811349829	0.888604008
BRCA-LumB (n=219)	T cell CD4+ (non-regulatory)_XCELL	0.065592491	0.366040405	0.530127484
BRCA-LumB (n=219)	T cell CD4+ central memory_XCELL	-0.050544305	0.48628214	0.62778227
BRCA-LumB (n=219)	T cell CD4+ effector memory_XCELL	-0.098977598	0.171978396	0.306063247
BRCA-LumB (n=219)	T cell CD4+ memory activated_CIBERSORT	0.179901668	0.012527769	0.039071754
BRCA-LumB (n=219)	T cell CD4+ memory activated_CIBERSORT-ABS	0.180411618	0.012275822	0.03866884
BRCA-LumB (n=219)	T cell CD4+ memory resting_CIBERSORT	-0.002693312	0.970424412	0.981328057
BRCA-LumB (n=219)	T cell CD4+ memory resting_CIBERSORT-ABS	0.035044415	0.629403195	0.752417482
BRCA-LumB (n=219)	T cell CD4+ memory_XCELL	0.309919454	1.22E-05	8.43E-05
BRCA-LumB (n=219)	T cell CD4+ naive_CIBERSORT	0.048146176	0.507227232	0.649385165
BRCA-LumB (n=219)	T cell CD4+ naive_CIBERSORT-ABS	0.048146176	0.507227232	0.649385165
BRCA-LumB (n=219)	T cell CD4+ naive_XCELL	0.052500542	0.46954631	0.616279532
BRCA-LumB (n=219)	T cell CD4+ Th1_XCELL	-0.302661548	1.98E-05	0.000131429
BRCA-LumB (n=219)	T cell CD4+ Th2_XCELL	0.306621253	1.52E-05	0.000101961
BRCA-LumB (n=219)	T cell CD4+_EPIC	0.061912285	0.393604639	0.559753775
BRCA-LumB (n=219)	T cell CD4+_TIMER	-0.034666124	0.633109529	0.755414779
CESC (n=306)	T cell CD4+ (non-regulatory)_QUANTISEQ	-0.031861251	0.59749028	0.727146542
CESC (n=306)	T cell CD4+ (non-regulatory)_XCELL	0.05557693	0.356782083	0.520716588
CESC (n=306)	T cell CD4+ central memory_XCELL	-0.02773665	0.645781253	0.763549026
CESC (n=306)	T cell CD4+ effector memory_XCELL	-0.124542746	0.038311823	0.10015124
CESC (n=306)	T cell CD4+ memory activated_CIBERSORT	-0.007157642	0.905600398	0.943021902
CESC (n=306)	T cell CD4+ memory activated_CIBERSORT-ABS	0.002300871	0.969591206	0.981328057
CESC (n=306)	T cell CD4+ memory resting_CIBERSORT	0.129908147	0.030657289	0.0828931
CESC (n=306)	T cell CD4+ memory resting_CIBERSORT-ABS	0.183531039	0.002163315	0.008571625
CESC (n=306)	T cell CD4+ memory_XCELL	0.177785428	0.002985288	0.011398373
CESC (n=306)	T cell CD4+ naive_CIBERSORT	-0.031238844	0.604672295	0.728922589
CESC (n=306)	T cell CD4+ naive_CIBERSORT-ABS	-0.031238844	0.604672295	0.728922589
CESC (n=306)	T cell CD4+ naive_XCELL	-0.022847851	0.704989461	0.807377479
CESC (n=306)	T cell CD4+ Th1_XCELL	-0.219261567	0.00023545	0.001215847
CESC (n=306)	T cell CD4+ Th2_XCELL	0.199739091	0.000828665	0.003702545
CESC (n=306)	T cell CD4+_EPIC	0.108885911	0.070387136	0.156887328
CESC (n=306)	T cell CD4+_TIMER	0.112830758	0.060740584	0.140685911
CHOL (n=36)	T cell CD4+ (non-regulatory)_QUANTISEQ	-0.196553432	0.257770092	0.416327005
CHOL (n=36)	T cell CD4+ (non-regulatory)_XCELL	0.0804387	0.645986716	0.763549026
CHOL (n=36)	T cell CD4+ central memory_XCELL	0.100254864	0.566629616	0.702709957
CHOL (n=36)	T cell CD4+ effector memory_XCELL	-0.133569971	0.444301564	0.602786617
CHOL (n=36)	T cell CD4+ memory activated_CIBERSORT	0.140097471	0.422149699	0.581956916
CHOL (n=36)	T cell CD4+ memory activated_CIBERSORT-ABS	0.140097471	0.422149699	0.581956916
CHOL (n=36)	T cell CD4+ memory resting_CIBERSORT	-0.144776589	0.406658324	0.568649209
CHOL (n=36)	T cell CD4+ memory resting_CIBERSORT-ABS	0.134915668	0.439683739	0.599964852
CHOL (n=36)	T cell CD4+ memory_XCELL	-0.24407157	0.157661616	0.28790382
CHOL (n=36)	T cell CD4+ naive_CIBERSORT	0.265009704	0.123917704	0.239472863
CHOL (n=36)	T cell CD4+ naive_CIBERSORT-ABS	0.265009704	0.123917704	0.239472863
CHOL (n=36)	T cell CD4+ naive_XCELL	0.131686555	0.450808687	0.606287244
CHOL (n=36)	T cell CD4+ Th1_XCELL	-0.354370168	0.036737932	0.097247467
CHOL (n=36)	T cell CD4+ Th2_XCELL	0.011169709	0.949222724	0.975547008
CHOL (n=36)	T cell CD4+_EPIC	0.256413463	0.137052553	0.257740623
CHOL (n=36)	T cell CD4+_TIMER	0.000310585	0.998587176	0.998978994
COAD (n=458)	T cell CD4+ (non-regulatory)_QUANTISEQ	-0.078819539	0.192523992	0.335983699
COAD (n=458)	T cell CD4+ (non-regulatory)_XCELL	-0.109098675	0.070863463	0.15719712
COAD (n=458)	T cell CD4+ central memory_XCELL	-0.104973861	0.082269111	0.178108385
COAD (n=458)	T cell CD4+ effector memory_XCELL	-0.162125494	0.007056889	0.023774547
COAD (n=458)	T cell CD4+ memory activated_CIBERSORT	0.155951141	0.009590782	0.030968229
COAD (n=458)	T cell CD4+ memory activated_CIBERSORT-ABS	0.182564129	0.002371472	0.00933767
COAD (n=458)	T cell CD4+ memory resting_CIBERSORT	-0.044925286	0.458097741	0.609763296
COAD (n=458)	T cell CD4+ memory resting_CIBERSORT-ABS	0.162215641	0.00702481	0.023774547
COAD (n=458)	T cell CD4+ memory_XCELL	0.173335943	0.003936391	0.014502492
COAD (n=458)	T cell CD4+ naive_CIBERSORT	-0.008992394	0.881991003	0.926090553
COAD (n=458)	T cell CD4+ naive_CIBERSORT-ABS	-0.009016291	0.88167969	0.926090553
COAD (n=458)	T cell CD4+ naive_XCELL	0.149424124	0.013117115	0.040508738
COAD (n=458)	T cell CD4+ Th1_XCELL	-0.072633584	0.22990963	0.383182716
COAD (n=458)	T cell CD4+ Th2_XCELL	0.185776398	0.001976804	0.007932398
COAD (n=458)	T cell CD4+_EPIC	0.079048623	0.19123033	0.334653078
COAD (n=458)	T cell CD4+_TIMER	0.101674579	0.092420483	0.193438221
DLBC (n=48)	T cell CD4+ (non-regulatory)_QUANTISEQ	0.066952636	0.677471899	0.786017121
DLBC (n=48)	T cell CD4+ (non-regulatory)_XCELL	0.129999057	0.417880386	0.578603612
DLBC (n=48)	T cell CD4+ central memory_XCELL	-0.204798512	0.198980601	0.344389502
DLBC (n=48)	T cell CD4+ effector memory_XCELL	-0.123714587	0.44092655	0.599964852
DLBC (n=48)	T cell CD4+ memory activated_CIBERSORT	0.343070309	0.028098237	0.076301247
DLBC (n=48)	T cell CD4+ memory activated_CIBERSORT-ABS	0.41637092	0.006772979	0.023064739
DLBC (n=48)	T cell CD4+ memory resting_CIBERSORT	0.117813147	0.463190324	0.613046017
DLBC (n=48)	T cell CD4+ memory resting_CIBERSORT-ABS	0.120168206	0.454234253	0.606287244
DLBC (n=48)	T cell CD4+ memory_XCELL	0.524153618	0.000435741	0.002095547
DLBC (n=48)	T cell CD4+ naive_CIBERSORT	0.041319103	0.797565654	0.881519933
DLBC (n=48)	T cell CD4+ naive_CIBERSORT-ABS	0.034158031	0.832094598	0.899592675
DLBC (n=48)	T cell CD4+ naive_XCELL	0.205654351	0.19706919	0.342020909
DLBC (n=48)	T cell CD4+ Th1_XCELL	-0.07249141	0.652414658	0.766042552
DLBC (n=48)	T cell CD4+ Th2_XCELL	0.404796482	0.008658947	0.028264958
DLBC (n=48)	T cell CD4+_EPIC	0.000206224	0.998978994	0.998978994
DLBC (n=48)	T cell CD4+_TIMER	-0.041910691	0.794729163	0.88063006
ESCA (n=185)	T cell CD4+ (non-regulatory)_QUANTISEQ	-0.207796442	0.005124862	0.018241033
ESCA (n=185)	T cell CD4+ (non-regulatory)_XCELL	-0.001815741	0.980700232	0.986966687
ESCA (n=185)	T cell CD4+ central memory_XCELL	-0.105440669	0.158921046	0.289364911
ESCA (n=185)	T cell CD4+ effector memory_XCELL	0.136255662	0.068176061	0.154197016
ESCA (n=185)	T cell CD4+ memory activated_CIBERSORT	0.150113382	0.044287108	0.111603512
ESCA (n=185)	T cell CD4+ memory activated_CIBERSORT-ABS	0.157680143	0.034514767	0.092528949
ESCA (n=185)	T cell CD4+ memory resting_CIBERSORT	0.16598323	0.025957	0.071410086
ESCA (n=185)	T cell CD4+ memory resting_CIBERSORT-ABS	0.281561792	0.000128671	0.000686974
ESCA (n=185)	T cell CD4+ memory_XCELL	0.230532099	0.001849386	0.00756567
ESCA (n=185)	T cell CD4+ naive_CIBERSORT	-0.066597877	0.374397616	0.538517118
ESCA (n=185)	T cell CD4+ naive_CIBERSORT-ABS	-0.066597877	0.374397616	0.538517118
ESCA (n=185)	T cell CD4+ naive_XCELL	0.143926773	0.053907923	0.130122572
ESCA (n=185)	T cell CD4+ Th1_XCELL	-0.103738621	0.165794126	0.298081995
ESCA (n=185)	T cell CD4+ Th2_XCELL	0.087798743	0.241196216	0.398828389
ESCA (n=185)	T cell CD4+_EPIC	0.142255581	0.05678501	0.134332741
ESCA (n=185)	T cell CD4+_TIMER	0.127444125	0.088215061	0.185871199
GBM (n=153)	T cell CD4+ (non-regulatory)_QUANTISEQ	-0.147477924	0.08547145	0.181915586
GBM (n=153)	T cell CD4+ (non-regulatory)_XCELL	-0.094550619	0.271763435	0.432350919
GBM (n=153)	T cell CD4+ central memory_XCELL	0.048514991	0.573447098	0.707176835
GBM (n=153)	T cell CD4+ effector memory_XCELL	0.015373255	0.858486475	0.912051398
GBM (n=153)	T cell CD4+ memory activated_CIBERSORT	0.016007208	0.852715515	0.910526737
GBM (n=153)	T cell CD4+ memory activated_CIBERSORT-ABS	0.014811781	0.863603912	0.914642479
GBM (n=153)	T cell CD4+ memory resting_CIBERSORT	0.088208589	0.305365732	0.468663352
GBM (n=153)	T cell CD4+ memory resting_CIBERSORT-ABS	0.117399826	0.171854625	0.306063247
GBM (n=153)	T cell CD4+ memory_XCELL	0.085357312	0.32132493	0.484293554
GBM (n=153)	T cell CD4+ naive_CIBERSORT	-0.08639445	0.315458617	0.478767674
GBM (n=153)	T cell CD4+ naive_CIBERSORT-ABS	-0.085679728	0.319493766	0.482688424
GBM (n=153)	T cell CD4+ naive_XCELL	-0.000180069	0.998333745	0.998978994
GBM (n=153)	T cell CD4+ Th1_XCELL	-0.272678585	0.001265493	0.005423541
GBM (n=153)	T cell CD4+ Th2_XCELL	-0.096142163	0.263739815	0.422789017
GBM (n=153)	T cell CD4+_EPIC	0.233311164	0.006073465	0.021139686
GBM (n=153)	T cell CD4+_TIMER	0.177446627	0.038040206	0.09985554
HNSC (n=522)	T cell CD4+ (non-regulatory)_QUANTISEQ	-0.14872948	0.000936265	0.004124805
HNSC (n=522)	T cell CD4+ (non-regulatory)_XCELL	0.004985735	0.912164834	0.945170798
HNSC (n=522)	T cell CD4+ central memory_XCELL	0.046888972	0.299282532	0.46212744
HNSC (n=522)	T cell CD4+ effector memory_XCELL	-0.033376458	0.460120557	0.61026516
HNSC (n=522)	T cell CD4+ memory activated_CIBERSORT	0.128097231	0.004429453	0.016037675
HNSC (n=522)	T cell CD4+ memory activated_CIBERSORT-ABS	0.141890339	0.001603592	0.006690485
HNSC (n=522)	T cell CD4+ memory resting_CIBERSORT	0.228942323	2.84E-07	2.98E-06
HNSC (n=522)	T cell CD4+ memory resting_CIBERSORT-ABS	0.222245628	6.37E-07	6.18E-06
HNSC (n=522)	T cell CD4+ memory_XCELL	0.267944744	1.55E-09	2.08E-08
HNSC (n=522)	T cell CD4+ naive_CIBERSORT	0.029026965	0.520647986	0.661306917
HNSC (n=522)	T cell CD4+ naive_CIBERSORT-ABS	0.030027314	0.50637435	0.649385165
HNSC (n=522)	T cell CD4+ naive_XCELL	0.06108296	0.176150647	0.312605374
HNSC (n=522)	T cell CD4+ Th1_XCELL	0.037036236	0.412389944	0.574791293
HNSC (n=522)	T cell CD4+ Th2_XCELL	0.201132486	6.92E-06	4.97E-05
HNSC (n=522)	T cell CD4+_EPIC	0.309722291	2.13E-12	4.21E-11
HNSC (n=522)	T cell CD4+_TIMER	-0.016219339	0.719691713	0.81694735
HNSC-HPV- (n=422)	T cell CD4+ (non-regulatory)_QUANTISEQ	-0.104821444	0.036113752	0.095998581
HNSC-HPV- (n=422)	T cell CD4+ (non-regulatory)_XCELL	0.006992714	0.889119603	0.930474003
HNSC-HPV- (n=422)	T cell CD4+ central memory_XCELL	0.088177246	0.078160857	0.170057747
HNSC-HPV- (n=422)	T cell CD4+ effector memory_XCELL	-0.033513083	0.503909026	0.649207948
HNSC-HPV- (n=422)	T cell CD4+ memory activated_CIBERSORT	0.098440212	0.049134382	0.121390827
HNSC-HPV- (n=422)	T cell CD4+ memory activated_CIBERSORT-ABS	0.110880465	0.026588185	0.072828508
HNSC-HPV- (n=422)	T cell CD4+ memory resting_CIBERSORT	0.244570515	7.36E-07	6.92E-06
HNSC-HPV- (n=422)	T cell CD4+ memory resting_CIBERSORT-ABS	0.215945515	1.32E-05	8.94E-05
HNSC-HPV- (n=422)	T cell CD4+ memory_XCELL	0.230754479	3.11E-06	2.42E-05
HNSC-HPV- (n=422)	T cell CD4+ naive_CIBERSORT	0.060642998	0.226210457	0.378017474
HNSC-HPV- (n=422)	T cell CD4+ naive_CIBERSORT-ABS	0.061560387	0.219251776	0.369327857
HNSC-HPV- (n=422)	T cell CD4+ naive_XCELL	0.029166023	0.560823546	0.699042582
HNSC-HPV- (n=422)	T cell CD4+ Th1_XCELL	0.036509999	0.466517112	0.614865649
HNSC-HPV- (n=422)	T cell CD4+ Th2_XCELL	0.189942407	0.000132477	0.000701349
HNSC-HPV- (n=422)	T cell CD4+_EPIC	0.305760798	4.20E-10	5.88E-09
HNSC-HPV- (n=422)	T cell CD4+_TIMER	-0.063324535	0.206303288	0.352225125
HNSC-HPV+ (n=98)	T cell CD4+ (non-regulatory)_QUANTISEQ	-0.153315829	0.151450287	0.278173996
HNSC-HPV+ (n=98)	T cell CD4+ (non-regulatory)_XCELL	-0.025050717	0.815743016	0.888604008
HNSC-HPV+ (n=98)	T cell CD4+ central memory_XCELL	-0.062790141	0.558840687	0.698987
HNSC-HPV+ (n=98)	T cell CD4+ effector memory_XCELL	-0.015484627	0.885480572	0.928207588
HNSC-HPV+ (n=98)	T cell CD4+ memory activated_CIBERSORT	0.214102266	0.043935013	0.111464976
HNSC-HPV+ (n=98)	T cell CD4+ memory activated_CIBERSORT-ABS	0.23313689	0.027898538	0.076086922
HNSC-HPV+ (n=98)	T cell CD4+ memory resting_CIBERSORT	0.157622575	0.140151777	0.261229643
HNSC-HPV+ (n=98)	T cell CD4+ memory resting_CIBERSORT-ABS	0.21298035	0.045080431	0.113150085
HNSC-HPV+ (n=98)	T cell CD4+ memory_XCELL	0.322533669	0.002052092	0.008182393
HNSC-HPV+ (n=98)	T cell CD4+ naive_CIBERSORT	-0.054407629	0.612575965	0.735091157
HNSC-HPV+ (n=98)	T cell CD4+ naive_CIBERSORT-ABS	-0.052954719	0.622113204	0.745116575
HNSC-HPV+ (n=98)	T cell CD4+ naive_XCELL	0.074814058	0.485931521	0.62778227
HNSC-HPV+ (n=98)	T cell CD4+ Th1_XCELL	-0.027880175	0.795362705	0.88063006
HNSC-HPV+ (n=98)	T cell CD4+ Th2_XCELL	0.182496672	0.086944864	0.183809612
HNSC-HPV+ (n=98)	T cell CD4+_EPIC	0.369503526	0.0003658	0.001800423
HNSC-HPV+ (n=98)	T cell CD4+_TIMER	0.065602234	0.541332145	0.682078503
KICH (n=66)	T cell CD4+ (non-regulatory)_QUANTISEQ	-0.21646102	0.083291189	0.17848112
KICH (n=66)	T cell CD4+ (non-regulatory)_XCELL	-0.093505908	0.45877429	0.609763296
KICH (n=66)	T cell CD4+ central memory_XCELL	-0.380940131	0.001744516	0.0071833
KICH (n=66)	T cell CD4+ effector memory_XCELL	-0.308281436	0.012475749	0.039071754
KICH (n=66)	T cell CD4+ memory activated_CIBERSORT	NA	NA	NA
KICH (n=66)	T cell CD4+ memory activated_CIBERSORT-ABS	NA	NA	NA
KICH (n=66)	T cell CD4+ memory resting_CIBERSORT	0.037566106	0.766393296	0.856568548
KICH (n=66)	T cell CD4+ memory resting_CIBERSORT-ABS	0.237419621	0.056867996	0.134332741
KICH (n=66)	T cell CD4+ memory_XCELL	0.2969871	0.016287712	0.047726784
KICH (n=66)	T cell CD4+ naive_CIBERSORT	-0.13982362	0.266616274	0.425236082
KICH (n=66)	T cell CD4+ naive_CIBERSORT-ABS	-0.13982362	0.266616274	0.425236082
KICH (n=66)	T cell CD4+ naive_XCELL	0.329048459	0.007442381	0.02467737
KICH (n=66)	T cell CD4+ Th1_XCELL	-0.476427993	6.03E-05	0.000348337
KICH (n=66)	T cell CD4+ Th2_XCELL	0.460241866	0.000114581	0.000627705
KICH (n=66)	T cell CD4+_EPIC	0.579613545	4.21E-07	4.35E-06
KICH (n=66)	T cell CD4+_TIMER	-0.229797895	0.065552735	0.149631243
KIRC (n=533)	T cell CD4+ (non-regulatory)_QUANTISEQ	-0.073686218	0.114115248	0.225236927
KIRC (n=533)	T cell CD4+ (non-regulatory)_XCELL	0.025069392	0.591346539	0.721992867
KIRC (n=533)	T cell CD4+ central memory_XCELL	-0.108868758	0.01938109	0.05524926
KIRC (n=533)	T cell CD4+ effector memory_XCELL	-0.036895799	0.429349768	0.590590292
KIRC (n=533)	T cell CD4+ memory activated_CIBERSORT	0.13883218	0.002815092	0.010880419
KIRC (n=533)	T cell CD4+ memory activated_CIBERSORT-ABS	0.139907769	0.002607217	0.010202154
KIRC (n=533)	T cell CD4+ memory resting_CIBERSORT	-0.010463515	0.822712645	0.89321772
KIRC (n=533)	T cell CD4+ memory resting_CIBERSORT-ABS	0.182192485	8.35E-05	0.000461316
KIRC (n=533)	T cell CD4+ memory_XCELL	0.135859213	0.00347051	0.012861301
KIRC (n=533)	T cell CD4+ naive_CIBERSORT	0.095517345	0.040367781	0.104657211
KIRC (n=533)	T cell CD4+ naive_CIBERSORT-ABS	0.095517345	0.040367781	0.104657211
KIRC (n=533)	T cell CD4+ naive_XCELL	0.020560236	0.659723416	0.768730451
KIRC (n=533)	T cell CD4+ Th1_XCELL	-0.356150845	3.12E-15	1.23E-13
KIRC (n=533)	T cell CD4+ Th2_XCELL	0.222985672	1.33E-06	1.16E-05
KIRC (n=533)	T cell CD4+_EPIC	0.220207591	1.81E-06	1.48E-05
KIRC (n=533)	T cell CD4+_TIMER	0.202051277	1.23E-05	8.45E-05
KIRP (n=290)	T cell CD4+ (non-regulatory)_QUANTISEQ	-0.028191998	0.652190437	0.766042552
KIRP (n=290)	T cell CD4+ (non-regulatory)_XCELL	0.127560169	0.040624562	0.104891287
KIRP (n=290)	T cell CD4+ central memory_XCELL	-0.221665726	0.000333318	0.001653465
KIRP (n=290)	T cell CD4+ effector memory_XCELL	-0.012830372	0.837498667	0.9006362
KIRP (n=290)	T cell CD4+ memory activated_CIBERSORT	0.028854583	0.644569913	0.763549026
KIRP (n=290)	T cell CD4+ memory activated_CIBERSORT-ABS	0.028854583	0.644569913	0.763549026
KIRP (n=290)	T cell CD4+ memory resting_CIBERSORT	0.127026728	0.041479018	0.106226754
KIRP (n=290)	T cell CD4+ memory resting_CIBERSORT-ABS	0.460770933	5.77E-15	2.14E-13
KIRP (n=290)	T cell CD4+ memory_XCELL	0.400837444	2.24E-11	3.71E-10
KIRP (n=290)	T cell CD4+ naive_CIBERSORT	NA	NA	NA
KIRP (n=290)	T cell CD4+ naive_CIBERSORT-ABS	NA	NA	NA
KIRP (n=290)	T cell CD4+ naive_XCELL	0.079651796	0.202234281	0.348108189
KIRP (n=290)	T cell CD4+ Th1_XCELL	-0.465647097	2.74E-15	1.15E-13
KIRP (n=290)	T cell CD4+ Th2_XCELL	0.043668523	0.484959841	0.62778227
KIRP (n=290)	T cell CD4+_EPIC	0.487217007	8.71E-17	4.57E-15
KIRP (n=290)	T cell CD4+_TIMER	0.124255605	0.046164873	0.115412183
LGG (n=516)	T cell CD4+ (non-regulatory)_QUANTISEQ	-0.068237343	0.136298352	0.257089705
LGG (n=516)	T cell CD4+ (non-regulatory)_XCELL	0.093598463	0.040805844	0.104929313
LGG (n=516)	T cell CD4+ central memory_XCELL	0.030337478	0.508169661	0.649385165
LGG (n=516)	T cell CD4+ effector memory_XCELL	-0.026518452	0.563019582	0.699610132
LGG (n=516)	T cell CD4+ memory activated_CIBERSORT	-0.008327183	0.855908081	0.912051398
LGG (n=516)	T cell CD4+ memory activated_CIBERSORT-ABS	-0.007864792	0.863829008	0.914642479
LGG (n=516)	T cell CD4+ memory resting_CIBERSORT	-0.135865183	0.002915733	0.011200683
LGG (n=516)	T cell CD4+ memory resting_CIBERSORT-ABS	-0.082809401	0.070474784	0.156887328
LGG (n=516)	T cell CD4+ memory_XCELL	0.165760305	0.000272878	0.001386394
LGG (n=516)	T cell CD4+ naive_CIBERSORT	0.11534678	0.011613463	0.03676624
LGG (n=516)	T cell CD4+ naive_CIBERSORT-ABS	0.122575427	0.007296498	0.024321661
LGG (n=516)	T cell CD4+ naive_XCELL	-0.00916725	0.841554914	0.903202037
LGG (n=516)	T cell CD4+ Th1_XCELL	-0.590704312	2.71E-46	1.71E-43
LGG (n=516)	T cell CD4+ Th2_XCELL	-0.108779626	0.017354553	0.050384187
LGG (n=516)	T cell CD4+_EPIC	0.497803003	2.69E-31	4.23E-29
LGG (n=516)	T cell CD4+_TIMER	-0.270574774	1.83E-09	2.40E-08
LIHC (n=371)	T cell CD4+ (non-regulatory)_QUANTISEQ	0.130963145	0.014924874	0.043937714
LIHC (n=371)	T cell CD4+ (non-regulatory)_XCELL	0.058482583	0.278697103	0.438947937
LIHC (n=371)	T cell CD4+ central memory_XCELL	-0.182887172	0.00064138	0.002971097
LIHC (n=371)	T cell CD4+ effector memory_XCELL	-0.052405195	0.331788519	0.495892598
LIHC (n=371)	T cell CD4+ memory activated_CIBERSORT	0.05206832	0.334910369	0.498241172
LIHC (n=371)	T cell CD4+ memory activated_CIBERSORT-ABS	0.055423262	0.304658561	0.468663352
LIHC (n=371)	T cell CD4+ memory resting_CIBERSORT	-0.089245969	0.097933003	0.202953263
LIHC (n=371)	T cell CD4+ memory resting_CIBERSORT-ABS	0.18220078	0.000672742	0.003093629
LIHC (n=371)	T cell CD4+ memory_XCELL	0.236776933	8.78E-06	6.21E-05
LIHC (n=371)	T cell CD4+ naive_CIBERSORT	0.029360673	0.586793667	0.718962855
LIHC (n=371)	T cell CD4+ naive_CIBERSORT-ABS	0.030061904	0.577886594	0.709685291
LIHC (n=371)	T cell CD4+ naive_XCELL	-0.028494996	0.597876046	0.727146542
LIHC (n=371)	T cell CD4+ Th1_XCELL	-0.187803593	0.000453375	0.002163834
LIHC (n=371)	T cell CD4+ Th2_XCELL	0.203336075	0.000143015	0.000750826
LIHC (n=371)	T cell CD4+_EPIC	0.195257448	0.000263504	0.001349655
LIHC (n=371)	T cell CD4+_TIMER	0.179267983	0.0008234	0.003702545
LUAD (n=515)	T cell CD4+ (non-regulatory)_QUANTISEQ	-0.240646067	6.33E-08	7.25E-07
LUAD (n=515)	T cell CD4+ (non-regulatory)_XCELL	0.01330762	0.768192428	0.856568548
LUAD (n=515)	T cell CD4+ central memory_XCELL	-0.072428817	0.108228099	0.219947427
LUAD (n=515)	T cell CD4+ effector memory_XCELL	0.08469192	0.060235007	0.140029722
LUAD (n=515)	T cell CD4+ memory activated_CIBERSORT	-0.017379045	0.700291527	0.806551485
LUAD (n=515)	T cell CD4+ memory activated_CIBERSORT-ABS	-0.008078238	0.858005539	0.912051398
LUAD (n=515)	T cell CD4+ memory resting_CIBERSORT	0.122700135	0.006376144	0.021831364
LUAD (n=515)	T cell CD4+ memory resting_CIBERSORT-ABS	0.221627779	6.68E-07	6.38E-06
LUAD (n=515)	T cell CD4+ memory_XCELL	0.111444238	0.013290108	0.040644506
LUAD (n=515)	T cell CD4+ naive_CIBERSORT	0.01661635	0.71284959	0.81064123
LUAD (n=515)	T cell CD4+ naive_CIBERSORT-ABS	0.01661635	0.71284959	0.81064123
LUAD (n=515)	T cell CD4+ naive_XCELL	0.096776154	0.031684405	0.085304168
LUAD (n=515)	T cell CD4+ Th1_XCELL	-0.207605174	3.34E-06	2.57E-05
LUAD (n=515)	T cell CD4+ Th2_XCELL	-0.068082791	0.131146043	0.250369719
LUAD (n=515)	T cell CD4+_EPIC	0.104191961	0.020675114	0.058148757
LUAD (n=515)	T cell CD4+_TIMER	-0.01514157	0.737351104	0.835487762
LUSC (n=501)	T cell CD4+ (non-regulatory)_QUANTISEQ	-0.337906593	3.33E-14	9.98E-13
LUSC (n=501)	T cell CD4+ (non-regulatory)_XCELL	0.047798764	0.297505656	0.461646707
LUSC (n=501)	T cell CD4+ central memory_XCELL	-0.06401127	0.162777447	0.295322961
LUSC (n=501)	T cell CD4+ effector memory_XCELL	0.086939806	0.057774362	0.135307985
LUSC (n=501)	T cell CD4+ memory activated_CIBERSORT	0.055885358	0.223108265	0.374821886
LUSC (n=501)	T cell CD4+ memory activated_CIBERSORT-ABS	0.061659342	0.17881695	0.316445725
LUSC (n=501)	T cell CD4+ memory resting_CIBERSORT	0.161074661	0.00041277	0.002000348
LUSC (n=501)	T cell CD4+ memory resting_CIBERSORT-ABS	0.25736069	1.18E-08	1.46E-07
LUSC (n=501)	T cell CD4+ memory_XCELL	0.072697968	0.112811811	0.224200129
LUSC (n=501)	T cell CD4+ naive_CIBERSORT	-0.074910025	0.102245487	0.210505415
LUSC (n=501)	T cell CD4+ naive_CIBERSORT-ABS	-0.074711235	0.103161717	0.211699941
LUSC (n=501)	T cell CD4+ naive_XCELL	0.046884221	0.306855567	0.469220891
LUSC (n=501)	T cell CD4+ Th1_XCELL	-0.117556523	0.010180061	0.032391103
LUSC (n=501)	T cell CD4+ Th2_XCELL	-0.015076562	0.742585183	0.839907837
LUSC (n=501)	T cell CD4+_EPIC	-0.158824602	0.000498045	0.002359161
LUSC (n=501)	T cell CD4+_TIMER	0.044791882	0.328968934	0.493453401
MESO (n=87)	T cell CD4+ (non-regulatory)_QUANTISEQ	-0.174272577	0.110677173	0.222059295
MESO (n=87)	T cell CD4+ (non-regulatory)_XCELL	-0.092253544	0.401056947	0.566515418
MESO (n=87)	T cell CD4+ central memory_XCELL	-0.155074526	0.156443075	0.286509121
MESO (n=87)	T cell CD4+ effector memory_XCELL	-0.003061406	0.977816143	0.985638672
MESO (n=87)	T cell CD4+ memory activated_CIBERSORT	-0.028861561	0.793163224	0.88063006
MESO (n=87)	T cell CD4+ memory activated_CIBERSORT-ABS	-0.026650985	0.808691164	0.888562794
MESO (n=87)	T cell CD4+ memory resting_CIBERSORT	0.085347798	0.437373708	0.599011817
MESO (n=87)	T cell CD4+ memory resting_CIBERSORT-ABS	0.175265722	0.108628044	0.220050378
MESO (n=87)	T cell CD4+ memory_XCELL	-0.00031171	0.997740972	0.998978994
MESO (n=87)	T cell CD4+ naive_CIBERSORT	NA	NA	NA
MESO (n=87)	T cell CD4+ naive_CIBERSORT-ABS	NA	NA	NA
MESO (n=87)	T cell CD4+ naive_XCELL	0.061716831	0.574721491	0.707176835
MESO (n=87)	T cell CD4+ Th1_XCELL	-0.285139285	0.008167082	0.026798236
MESO (n=87)	T cell CD4+ Th2_XCELL	0.041962811	0.702967462	0.807156507
MESO (n=87)	T cell CD4+_EPIC	0.302625373	0.004876391	0.017455263
MESO (n=87)	T cell CD4+_TIMER	-0.164693384	0.132010265	0.250501407
OV (n=303)	T cell CD4+ (non-regulatory)_QUANTISEQ	-0.141182078	0.02589545	0.071410086
OV (n=303)	T cell CD4+ (non-regulatory)_XCELL	-0.015347089	0.809579435	0.888562794
OV (n=303)	T cell CD4+ central memory_XCELL	-0.014777223	0.816522462	0.888604008
OV (n=303)	T cell CD4+ effector memory_XCELL	0.006112712	0.923542397	0.952261392
OV (n=303)	T cell CD4+ memory activated_CIBERSORT	-0.058609218	0.357062803	0.520716588
OV (n=303)	T cell CD4+ memory activated_CIBERSORT-ABS	-0.057905815	0.362872921	0.526751014
OV (n=303)	T cell CD4+ memory resting_CIBERSORT	0.098756788	0.120108937	0.234268206
OV (n=303)	T cell CD4+ memory resting_CIBERSORT-ABS	0.180595827	0.004250328	0.015568061
OV (n=303)	T cell CD4+ memory_XCELL	0.123822963	0.050988246	0.124506183
OV (n=303)	T cell CD4+ naive_CIBERSORT	-0.120790222	0.056985515	0.134332741
OV (n=303)	T cell CD4+ naive_CIBERSORT-ABS	-0.120790222	0.056985515	0.134332741
OV (n=303)	T cell CD4+ naive_XCELL	0.073907113	0.245253253	0.403419189
OV (n=303)	T cell CD4+ Th1_XCELL	-0.046406543	0.466007096	0.614865649
OV (n=303)	T cell CD4+ Th2_XCELL	0.196146446	0.001871955	0.007608593
OV (n=303)	T cell CD4+_EPIC	-0.003438059	0.956952029	0.97695358
OV (n=303)	T cell CD4+_TIMER	0.173553059	0.00603804	0.021133141
PAAD (n=179)	T cell CD4+ (non-regulatory)_QUANTISEQ	0.060058793	0.435205516	0.597340905
PAAD (n=179)	T cell CD4+ (non-regulatory)_XCELL	-0.14967831	0.05070553	0.124297604
PAAD (n=179)	T cell CD4+ central memory_XCELL	-0.243117886	0.001354982	0.005712284
PAAD (n=179)	T cell CD4+ effector memory_XCELL	-0.14775295	0.053787048	0.130122572
PAAD (n=179)	T cell CD4+ memory activated_CIBERSORT	0.105014622	0.171639453	0.306063247
PAAD (n=179)	T cell CD4+ memory activated_CIBERSORT-ABS	0.107127755	0.163130778	0.295322961
PAAD (n=179)	T cell CD4+ memory resting_CIBERSORT	0.066296748	0.38894506	0.5556358
PAAD (n=179)	T cell CD4+ memory resting_CIBERSORT-ABS	0.319823081	2.01E-05	0.000131719
PAAD (n=179)	T cell CD4+ memory_XCELL	0.259074103	0.000622552	0.002905245
PAAD (n=179)	T cell CD4+ naive_CIBERSORT	-0.028908089	0.707416458	0.807377479
PAAD (n=179)	T cell CD4+ naive_CIBERSORT-ABS	-0.028908089	0.707416458	0.807377479
PAAD (n=179)	T cell CD4+ naive_XCELL	0.019275135	0.802409785	0.884660833
PAAD (n=179)	T cell CD4+ Th1_XCELL	-0.35850934	1.47E-06	1.25E-05
PAAD (n=179)	T cell CD4+ Th2_XCELL	0.216784545	0.004399753	0.016022221
PAAD (n=179)	T cell CD4+_EPIC	0.253421513	0.000824683	0.003702545
PAAD (n=179)	T cell CD4+_TIMER	0.015928289	0.836185742	0.9006362
PCPG (n=181)	T cell CD4+ (non-regulatory)_QUANTISEQ	0.363376915	1.39E-06	1.20E-05
PCPG (n=181)	T cell CD4+ (non-regulatory)_XCELL	0.004072296	0.95834494	0.97695358
PCPG (n=181)	T cell CD4+ central memory_XCELL	-0.050659001	0.515589454	0.65620476
PCPG (n=181)	T cell CD4+ effector memory_XCELL	0.078439916	0.313643175	0.477283092
PCPG (n=181)	T cell CD4+ memory activated_CIBERSORT	0.046646774	0.549434661	0.689529554
PCPG (n=181)	T cell CD4+ memory activated_CIBERSORT-ABS	0.047356964	0.543365658	0.683274181
PCPG (n=181)	T cell CD4+ memory resting_CIBERSORT	-0.018073896	0.816669398	0.888604008
PCPG (n=181)	T cell CD4+ memory resting_CIBERSORT-ABS	0.125954059	0.104819257	0.213709165
PCPG (n=181)	T cell CD4+ memory_XCELL	0.064571204	0.407080624	0.568649209
PCPG (n=181)	T cell CD4+ naive_CIBERSORT	0.088871251	0.253410363	0.412528498
PCPG (n=181)	T cell CD4+ naive_CIBERSORT-ABS	0.088871251	0.253410363	0.412528498
PCPG (n=181)	T cell CD4+ naive_XCELL	-0.141180987	0.068776764	0.154197016
PCPG (n=181)	T cell CD4+ Th1_XCELL	-0.247208595	0.001278405	0.005441861
PCPG (n=181)	T cell CD4+ Th2_XCELL	0.147498539	0.057144722	0.134332741
PCPG (n=181)	T cell CD4+_EPIC	0.506648242	2.83E-12	5.25E-11
PCPG (n=181)	T cell CD4+_TIMER	-0.215051754	0.005255541	0.018497155
PRAD (n=498)	T cell CD4+ (non-regulatory)_QUANTISEQ	0.101875806	0.037799592	0.099639091
PRAD (n=498)	T cell CD4+ (non-regulatory)_XCELL	0.00170146	0.972399727	0.981749724
PRAD (n=498)	T cell CD4+ central memory_XCELL	-0.078530404	0.109739854	0.22159009
PRAD (n=498)	T cell CD4+ effector memory_XCELL	0.243520548	4.96E-07	5.04E-06
PRAD (n=498)	T cell CD4+ memory activated_CIBERSORT	-0.028550493	0.561453249	0.699042582
PRAD (n=498)	T cell CD4+ memory activated_CIBERSORT-ABS	-0.027614439	0.574362252	0.707176835
PRAD (n=498)	T cell CD4+ memory resting_CIBERSORT	0.202952699	3.04E-05	0.000193441
PRAD (n=498)	T cell CD4+ memory resting_CIBERSORT-ABS	0.378621003	1.26E-15	5.65E-14
PRAD (n=498)	T cell CD4+ memory_XCELL	0.305268276	2.02E-10	2.96E-09
PRAD (n=498)	T cell CD4+ naive_CIBERSORT	NA	NA	NA
PRAD (n=498)	T cell CD4+ naive_CIBERSORT-ABS	NA	NA	NA
PRAD (n=498)	T cell CD4+ naive_XCELL	0.120754715	0.013719065	0.0413456
PRAD (n=498)	T cell CD4+ Th1_XCELL	-0.36846813	7.99E-15	2.80E-13
PRAD (n=498)	T cell CD4+ Th2_XCELL	-0.013140672	0.789297272	0.878546433
PRAD (n=498)	T cell CD4+_EPIC	0.473959222	1.10E-24	7.70E-23
PRAD (n=498)	T cell CD4+_TIMER	0.234464664	1.33E-06	1.16E-05
READ (n=166)	T cell CD4+ (non-regulatory)_QUANTISEQ	-0.102722966	0.335324218	0.498241172
READ (n=166)	T cell CD4+ (non-regulatory)_XCELL	0.081529889	0.444913931	0.602786617
READ (n=166)	T cell CD4+ central memory_XCELL	-0.126195825	0.235934887	0.391155208
READ (n=166)	T cell CD4+ effector memory_XCELL	-0.113809347	0.285487726	0.446295948
READ (n=166)	T cell CD4+ memory activated_CIBERSORT	0.147245502	0.166074254	0.298081995
READ (n=166)	T cell CD4+ memory activated_CIBERSORT-ABS	0.159233127	0.133851734	0.25323301
READ (n=166)	T cell CD4+ memory resting_CIBERSORT	0.03450487	0.746799483	0.843160707
READ (n=166)	T cell CD4+ memory resting_CIBERSORT-ABS	0.195716254	0.064501818	0.147767801
READ (n=166)	T cell CD4+ memory_XCELL	0.34514537	0.000863583	0.003831387
READ (n=166)	T cell CD4+ naive_CIBERSORT	-0.258790874	0.013781867	0.0413456
READ (n=166)	T cell CD4+ naive_CIBERSORT-ABS	-0.258790874	0.013781867	0.0413456
READ (n=166)	T cell CD4+ naive_XCELL	-0.046591198	0.662792233	0.770404256
READ (n=166)	T cell CD4+ Th1_XCELL	-0.248516475	0.01818351	0.052308728
READ (n=166)	T cell CD4+ Th2_XCELL	0.1972315	0.062420789	0.144047975
READ (n=166)	T cell CD4+_EPIC	0.082379897	0.440165869	0.599964852
READ (n=166)	T cell CD4+_TIMER	0.017373424	0.870890784	0.920572473
SARC (n=260)	T cell CD4+ (non-regulatory)_QUANTISEQ	-0.028290524	0.660132023	0.768730451
SARC (n=260)	T cell CD4+ (non-regulatory)_XCELL	-0.044897744	0.485129702	0.62778227
SARC (n=260)	T cell CD4+ central memory_XCELL	-0.126356447	0.048663919	0.120701847
SARC (n=260)	T cell CD4+ effector memory_XCELL	0.062341832	0.332169327	0.495892598
SARC (n=260)	T cell CD4+ memory activated_CIBERSORT	0.11134161	0.082620203	0.1781448
SARC (n=260)	T cell CD4+ memory activated_CIBERSORT-ABS	0.115647871	0.071347978	0.157716583
SARC (n=260)	T cell CD4+ memory resting_CIBERSORT	0.029852284	0.642635921	0.763549026
SARC (n=260)	T cell CD4+ memory resting_CIBERSORT-ABS	0.106542998	0.096826339	0.201322091
SARC (n=260)	T cell CD4+ memory_XCELL	0.156018461	0.014706414	0.043910146
SARC (n=260)	T cell CD4+ naive_CIBERSORT	0.101097662	0.115227626	0.225445355
SARC (n=260)	T cell CD4+ naive_CIBERSORT-ABS	0.101325621	0.114406058	0.225236927
SARC (n=260)	T cell CD4+ naive_XCELL	0.010045874	0.875938662	0.922811634
SARC (n=260)	T cell CD4+ Th1_XCELL	-0.230029143	0.000290723	0.001465243
SARC (n=260)	T cell CD4+ Th2_XCELL	0.243576218	0.000121397	0.00065931
SARC (n=260)	T cell CD4+_EPIC	0.243164756	0.000124753	0.000671744
SARC (n=260)	T cell CD4+_TIMER	0.101188431	0.11489994	0.225445355
SKCM (n=471)	T cell CD4+ (non-regulatory)_QUANTISEQ	-0.221866183	1.67E-06	1.38E-05
SKCM (n=471)	T cell CD4+ (non-regulatory)_XCELL	0.120979427	0.00963456	0.030968229
SKCM (n=471)	T cell CD4+ central memory_XCELL	-0.043087882	0.358086187	0.521002997
SKCM (n=471)	T cell CD4+ effector memory_XCELL	0.006263225	0.893776544	0.933796389
SKCM (n=471)	T cell CD4+ memory activated_CIBERSORT	0.191022338	3.95E-05	0.000241673
SKCM (n=471)	T cell CD4+ memory activated_CIBERSORT-ABS	0.213537301	4.11E-06	3.08E-05
SKCM (n=471)	T cell CD4+ memory resting_CIBERSORT	0.160758293	0.000561272	0.002638816
SKCM (n=471)	T cell CD4+ memory resting_CIBERSORT-ABS	0.203945961	1.11E-05	7.78E-05
SKCM (n=471)	T cell CD4+ memory_XCELL	0.557529597	1.10E-38	3.47E-36
SKCM (n=471)	T cell CD4+ naive_CIBERSORT	-0.071723202	0.125759473	0.242288893
SKCM (n=471)	T cell CD4+ naive_CIBERSORT-ABS	-0.067986382	0.146757067	0.272248849
SKCM (n=471)	T cell CD4+ naive_XCELL	0.106699267	0.022534328	0.062816931
SKCM (n=471)	T cell CD4+ Th1_XCELL	-0.386738727	9.40E-18	5.38E-16
SKCM (n=471)	T cell CD4+ Th2_XCELL	0.293892675	1.48E-10	2.27E-09
SKCM (n=471)	T cell CD4+_EPIC	0.299585302	6.25E-11	1.01E-09
SKCM (n=471)	T cell CD4+_TIMER	0.04150551	0.376028287	0.539630572
SKCM-Metastasis (n=368)	T cell CD4+ (non-regulatory)_QUANTISEQ	-0.219223119	3.17E-05	0.000199802
SKCM-Metastasis (n=368)	T cell CD4+ (non-regulatory)_XCELL	0.124775275	0.018848461	0.053975138
SKCM-Metastasis (n=368)	T cell CD4+ central memory_XCELL	-0.002381225	0.964391004	0.979945698
SKCM-Metastasis (n=368)	T cell CD4+ effector memory_XCELL	0.011879593	0.823745231	0.89321772
SKCM-Metastasis (n=368)	T cell CD4+ memory activated_CIBERSORT	0.194979856	0.000223343	0.001162861
SKCM-Metastasis (n=368)	T cell CD4+ memory activated_CIBERSORT-ABS	0.213793918	5.01E-05	0.00029763
SKCM-Metastasis (n=368)	T cell CD4+ memory resting_CIBERSORT	0.105382248	0.047561852	0.118434651
SKCM-Metastasis (n=368)	T cell CD4+ memory resting_CIBERSORT-ABS	0.155599181	0.003334147	0.012429067
SKCM-Metastasis (n=368)	T cell CD4+ memory_XCELL	0.514925643	2.31E-25	2.08E-23
SKCM-Metastasis (n=368)	T cell CD4+ naive_CIBERSORT	-0.069657964	0.191022537	0.334653078
SKCM-Metastasis (n=368)	T cell CD4+ naive_CIBERSORT-ABS	-0.066320185	0.213218378	0.362068943
SKCM-Metastasis (n=368)	T cell CD4+ naive_XCELL	0.127402361	0.016468486	0.048033085
SKCM-Metastasis (n=368)	T cell CD4+ Th1_XCELL	-0.331217982	1.65E-10	2.47E-09
SKCM-Metastasis (n=368)	T cell CD4+ Th2_XCELL	0.216843092	3.88E-05	0.000239651
SKCM-Metastasis (n=368)	T cell CD4+_EPIC	0.269777576	2.55E-07	2.73E-06
SKCM-Metastasis (n=368)	T cell CD4+_TIMER	0.047815646	0.369731036	0.534244386
SKCM-Primary (n=103)	T cell CD4+ (non-regulatory)_QUANTISEQ	-0.081128553	0.417596925	0.578603612
SKCM-Primary (n=103)	T cell CD4+ (non-regulatory)_XCELL	0.04100422	0.682399777	0.789426415
SKCM-Primary (n=103)	T cell CD4+ central memory_XCELL	-0.063992086	0.522836875	0.662750969
SKCM-Primary (n=103)	T cell CD4+ effector memory_XCELL	0.05850057	0.5591896	0.698987
SKCM-Primary (n=103)	T cell CD4+ memory activated_CIBERSORT	0.095276426	0.34081576	0.505075539
SKCM-Primary (n=103)	T cell CD4+ memory activated_CIBERSORT-ABS	0.108544732	0.277501318	0.438947937
SKCM-Primary (n=103)	T cell CD4+ memory resting_CIBERSORT	0.308195411	0.001625226	0.006736136
SKCM-Primary (n=103)	T cell CD4+ memory resting_CIBERSORT-ABS	0.319439262	0.001065616	0.004629917
SKCM-Primary (n=103)	T cell CD4+ memory_XCELL	0.564674456	6.34E-10	8.69E-09
SKCM-Primary (n=103)	T cell CD4+ naive_CIBERSORT	-0.087985308	0.379204273	0.542951573
SKCM-Primary (n=103)	T cell CD4+ naive_CIBERSORT-ABS	-0.083723275	0.40281034	0.566991234
SKCM-Primary (n=103)	T cell CD4+ naive_XCELL	-0.113650287	0.255389973	0.413613581
SKCM-Primary (n=103)	T cell CD4+ Th1_XCELL	-0.540464102	4.54E-09	5.83E-08
SKCM-Primary (n=103)	T cell CD4+ Th2_XCELL	0.386538542	6.00E-05	0.000348337
SKCM-Primary (n=103)	T cell CD4+_EPIC	0.393965171	4.19E-05	0.000251361
SKCM-Primary (n=103)	T cell CD4+_TIMER	-0.172564753	0.082851471	0.1781448
STAD (n=415)	T cell CD4+ (non-regulatory)_QUANTISEQ	-0.158637348	0.00194978	0.007874111
STAD (n=415)	T cell CD4+ (non-regulatory)_XCELL	0.168286597	0.00100596	0.004401076
STAD (n=415)	T cell CD4+ central memory_XCELL	0.057911338	0.260744389	0.419053483
STAD (n=415)	T cell CD4+ effector memory_XCELL	-0.026652852	0.604979128	0.728922589
STAD (n=415)	T cell CD4+ memory activated_CIBERSORT	0.270418619	8.94E-08	1.01E-06
STAD (n=415)	T cell CD4+ memory activated_CIBERSORT-ABS	0.286391441	1.38E-08	1.67E-07
STAD (n=415)	T cell CD4+ memory resting_CIBERSORT	-0.127218027	0.013191084	0.040538452
STAD (n=415)	T cell CD4+ memory resting_CIBERSORT-ABS	0.098931332	0.05431088	0.130594863
STAD (n=415)	T cell CD4+ memory_XCELL	0.383203623	1.05E-14	3.36E-13
STAD (n=415)	T cell CD4+ naive_CIBERSORT	0.039184288	0.446890616	0.602871709
STAD (n=415)	T cell CD4+ naive_CIBERSORT-ABS	0.039184288	0.446890616	0.602871709
STAD (n=415)	T cell CD4+ naive_XCELL	0.209714953	3.87E-05	0.000239651
STAD (n=415)	T cell CD4+ Th1_XCELL	-0.052181512	0.310964417	0.474352501
STAD (n=415)	T cell CD4+ Th2_XCELL	0.247189128	1.10E-06	1.01E-05
STAD (n=415)	T cell CD4+_EPIC	0.133205847	0.009424616	0.030605712
STAD (n=415)	T cell CD4+_TIMER	-0.068669447	0.182200331	0.321529995
TGCT (n=150)	T cell CD4+ (non-regulatory)_QUANTISEQ	0.01759487	0.832480205	0.899592675
TGCT (n=150)	T cell CD4+ (non-regulatory)_XCELL	-0.033971686	0.682916502	0.789426415
TGCT (n=150)	T cell CD4+ central memory_XCELL	-0.147621326	0.074371167	0.163253782
TGCT (n=150)	T cell CD4+ effector memory_XCELL	0.189674926	0.021392595	0.059899267
TGCT (n=150)	T cell CD4+ memory activated_CIBERSORT	-0.081851546	0.324339152	0.487669847
TGCT (n=150)	T cell CD4+ memory activated_CIBERSORT-ABS	-0.06989065	0.400250246	0.566515418
TGCT (n=150)	T cell CD4+ memory resting_CIBERSORT	0.41216157	2.14E-07	2.32E-06
TGCT (n=150)	T cell CD4+ memory resting_CIBERSORT-ABS	0.45169305	9.33E-09	1.18E-07
TGCT (n=150)	T cell CD4+ memory_XCELL	0.52714507	6.92E-12	1.18E-10
TGCT (n=150)	T cell CD4+ naive_CIBERSORT	-0.166363649	0.044021137	0.111464976
TGCT (n=150)	T cell CD4+ naive_CIBERSORT-ABS	-0.166337233	0.044055205	0.111464976
TGCT (n=150)	T cell CD4+ naive_XCELL	0.54132316	1.45E-12	3.05E-11
TGCT (n=150)	T cell CD4+ Th1_XCELL	-0.503853902	7.74E-11	1.22E-09
TGCT (n=150)	T cell CD4+ Th2_XCELL	-0.004629026	0.955624506	0.97695358
TGCT (n=150)	T cell CD4+_EPIC	0.364808583	5.55E-06	4.07E-05
TGCT (n=150)	T cell CD4+_TIMER	0.341663929	2.28E-05	0.00014827
THCA (n=509)	T cell CD4+ (non-regulatory)_QUANTISEQ	-0.441910918	9.56E-25	7.53E-23
THCA (n=509)	T cell CD4+ (non-regulatory)_XCELL	-0.052331152	0.248557973	0.407790424
THCA (n=509)	T cell CD4+ central memory_XCELL	0.003783169	0.933566153	0.961023981
THCA (n=509)	T cell CD4+ effector memory_XCELL	-0.03220135	0.477883442	0.624619436
THCA (n=509)	T cell CD4+ memory activated_CIBERSORT	0.014354862	0.751765444	0.845736125
THCA (n=509)	T cell CD4+ memory activated_CIBERSORT-ABS	0.014356205	0.75174298	0.845736125
THCA (n=509)	T cell CD4+ memory resting_CIBERSORT	0.250251563	2.10E-08	2.50E-07
THCA (n=509)	T cell CD4+ memory resting_CIBERSORT-ABS	0.340336675	1.07E-14	3.36E-13
THCA (n=509)	T cell CD4+ memory_XCELL	0.327346849	1.19E-13	2.88E-12
THCA (n=509)	T cell CD4+ naive_CIBERSORT	-0.211607867	2.40E-06	1.90E-05
THCA (n=509)	T cell CD4+ naive_CIBERSORT-ABS	-0.211574006	2.41E-06	1.90E-05
THCA (n=509)	T cell CD4+ naive_XCELL	-0.057476689	0.204978915	0.350914991
THCA (n=509)	T cell CD4+ Th1_XCELL	-0.313887402	1.28E-12	2.78E-11
THCA (n=509)	T cell CD4+ Th2_XCELL	0.075513062	0.09566566	0.199567437
THCA (n=509)	T cell CD4+_EPIC	0.412136222	1.96E-21	1.24E-19
THCA (n=509)	T cell CD4+_TIMER	-0.037914644	0.403315565	0.566991234
THYM (n=120)	T cell CD4+ (non-regulatory)_QUANTISEQ	0.102000612	0.278046884	0.438947937
THYM (n=120)	T cell CD4+ (non-regulatory)_XCELL	0.24671033	0.00786084	0.025928426
THYM (n=120)	T cell CD4+ central memory_XCELL	0.124234452	0.185887569	0.327120583
THYM (n=120)	T cell CD4+ effector memory_XCELL	0.012352449	0.895756987	0.934316062
THYM (n=120)	T cell CD4+ memory activated_CIBERSORT	-0.272468607	0.003219844	0.012074416
THYM (n=120)	T cell CD4+ memory activated_CIBERSORT-ABS	-0.253979356	0.006163865	0.021336455
THYM (n=120)	T cell CD4+ memory resting_CIBERSORT	0.366906379	5.50E-05	0.000323903
THYM (n=120)	T cell CD4+ memory resting_CIBERSORT-ABS	0.429756124	1.64E-06	1.38E-05
THYM (n=120)	T cell CD4+ memory_XCELL	0.262118462	0.004656908	0.016764869
THYM (n=120)	T cell CD4+ naive_CIBERSORT	-0.130735026	0.1637268	0.295552676
THYM (n=120)	T cell CD4+ naive_CIBERSORT-ABS	0.003575982	0.969744034	0.981328057
THYM (n=120)	T cell CD4+ naive_XCELL	-0.042215814	0.654176021	0.766042552
THYM (n=120)	T cell CD4+ Th1_XCELL	-0.590093301	3.92E-12	7.06E-11
THYM (n=120)	T cell CD4+ Th2_XCELL	-0.070614016	0.453305697	0.606287244
THYM (n=120)	T cell CD4+_EPIC	0.22968675	0.013537163	0.041200061
THYM (n=120)	T cell CD4+_TIMER	-0.048308575	0.608166865	0.731192987
UCEC (n=545)	T cell CD4+ (non-regulatory)_QUANTISEQ	0.22436776	0.035594035	0.095017973
UCEC (n=545)	T cell CD4+ (non-regulatory)_XCELL	0.091024371	0.398989092	0.566133171
UCEC (n=545)	T cell CD4+ central memory_XCELL	0.005179115	0.961803876	0.978895706
UCEC (n=545)	T cell CD4+ effector memory_XCELL	-0.264485702	0.012769477	0.039629412
UCEC (n=545)	T cell CD4+ memory activated_CIBERSORT	-0.116264385	0.280710189	0.441016008
UCEC (n=545)	T cell CD4+ memory activated_CIBERSORT-ABS	-0.117980805	0.273620896	0.434209483
UCEC (n=545)	T cell CD4+ memory resting_CIBERSORT	0.055873492	0.605121451	0.728922589
UCEC (n=545)	T cell CD4+ memory resting_CIBERSORT-ABS	0.169899009	0.113527652	0.224913274
UCEC (n=545)	T cell CD4+ memory_XCELL	-0.020340464	0.850796974	0.910020532
UCEC (n=545)	T cell CD4+ naive_CIBERSORT	0.055940767	0.604686258	0.728922589
UCEC (n=545)	T cell CD4+ naive_CIBERSORT-ABS	0.060651086	0.57456599	0.707176835
UCEC (n=545)	T cell CD4+ naive_XCELL	-0.208996917	0.050681039	0.124297604
UCEC (n=545)	T cell CD4+ Th1_XCELL	-0.108090835	0.316138654	0.478767674
UCEC (n=545)	T cell CD4+ Th2_XCELL	0.043873404	0.684830902	0.790189503
UCEC (n=545)	T cell CD4+_EPIC	-0.11378965	0.291145454	0.452892928
UCEC (n=545)	T cell CD4+_TIMER	0.311841697	0.003100085	0.011765383
UCS (n=57)	T cell CD4+ (non-regulatory)_QUANTISEQ	-0.131101755	0.349415529	0.515531108
UCS (n=57)	T cell CD4+ (non-regulatory)_XCELL	-0.053540952	0.703379242	0.807156507
UCS (n=57)	T cell CD4+ central memory_XCELL	-0.129645668	0.354840205	0.52066617
UCS (n=57)	T cell CD4+ effector memory_XCELL	0.035053868	0.803215868	0.884660833
UCS (n=57)	T cell CD4+ memory activated_CIBERSORT	-0.041702383	0.766857769	0.856568548
UCS (n=57)	T cell CD4+ memory activated_CIBERSORT-ABS	-0.041702383	0.766857769	0.856568548
UCS (n=57)	T cell CD4+ memory resting_CIBERSORT	0.007536909	0.957284232	0.97695358
UCS (n=57)	T cell CD4+ memory resting_CIBERSORT-ABS	0.120099277	0.391669477	0.558261925
UCS (n=57)	T cell CD4+ memory_XCELL	0.174851516	0.210475885	0.358377858
UCS (n=57)	T cell CD4+ naive_CIBERSORT	-0.01562736	0.91156657	0.945170798
UCS (n=57)	T cell CD4+ naive_CIBERSORT-ABS	-0.01562736	0.91156657	0.945170798
UCS (n=57)	T cell CD4+ naive_XCELL	0.028811534	0.837734624	0.9006362
UCS (n=57)	T cell CD4+ Th1_XCELL	-0.100865319	0.472364839	0.618689915
UCS (n=57)	T cell CD4+ Th2_XCELL	-0.145332727	0.299114373	0.46212744
UCS (n=57)	T cell CD4+_EPIC	0.308330659	0.024691791	0.068527878
UCS (n=57)	T cell CD4+_TIMER	0.237498472	0.086826258	0.183809612
UVM (n=80)	T cell CD4+ (non-regulatory)_QUANTISEQ	-0.457342987	2.90E-05	0.000186154
UVM (n=80)	T cell CD4+ (non-regulatory)_XCELL	0.265083569	0.019811415	0.056221582
UVM (n=80)	T cell CD4+ central memory_XCELL	0.022671282	0.84483646	0.905181921
UVM (n=80)	T cell CD4+ effector memory_XCELL	0.182321623	0.112505606	0.224200129
UVM (n=80)	T cell CD4+ memory activated_CIBERSORT	0.106768745	0.355375323	0.52066617
UVM (n=80)	T cell CD4+ memory activated_CIBERSORT-ABS	0.107753991	0.350927619	0.516552336
UVM (n=80)	T cell CD4+ memory resting_CIBERSORT	0.073297098	0.526399127	0.665926607
UVM (n=80)	T cell CD4+ memory resting_CIBERSORT-ABS	0.186541797	0.104286812	0.213313933
UVM (n=80)	T cell CD4+ memory_XCELL	0.694146662	2.56E-12	4.89E-11
UVM (n=80)	T cell CD4+ naive_CIBERSORT	-0.081406748	0.481540685	0.626798826
UVM (n=80)	T cell CD4+ naive_CIBERSORT-ABS	-0.083681818	0.469332872	0.616279532
UVM (n=80)	T cell CD4+ naive_XCELL	0.212783844	0.063173377	0.145252655
UVM (n=80)	T cell CD4+ Th1_XCELL	-0.726127379	7.86E-14	2.06E-12
UVM (n=80)	T cell CD4+ Th2_XCELL	0.398956109	0.000325622	0.001628112
UVM (n=80)	T cell CD4+_EPIC	0.64014248	3.65E-10	5.22E-09
UVM (n=80)	T cell CD4+_TIMER	-0.201886632	0.07828055	0.170057747
