# Supplementary material for: Pan-cancer analysis for the prognostic and immunological role of CD47: interact with TNFRSF9 inducing CD8 + T cell exhaustion
Source: Discov Oncol. 2024 May 8;15:149. doi: 10.1007/s12672-024-00951-z (PMC11078914; doi:10.1007/s12672-024-00951-z)
Supplement: Supplementary file 1 — Additional file1 (ZIP 95 KB) [file 12672_2024_951_MOESM1_ESM.zip › Suplemental information/Immune data/CD8+T.csv]

cancer	infiltrates	rho	p	adj.p
ACC (n=79)	T cell CD8+ central memory_XCELL	0.115077895	0.332305069	0.503492529
ACC (n=79)	T cell CD8+ effector memory_XCELL	0.064959927	0.58505521	0.750070782
ACC (n=79)	T cell CD8+ naive_XCELL	-0.027834531	0.815172151	0.918503832
ACC (n=79)	T cell CD8+_CIBERSORT	-0.06264115	0.598550453	0.764920707
ACC (n=79)	T cell CD8+_CIBERSORT-ABS	0.085562832	0.471677156	0.64613309
ACC (n=79)	T cell CD8+_EPIC	-0.189619788	0.108106231	0.220624961
ACC (n=79)	T cell CD8+_MCPCOUNTER	0.160797873	0.174144388	0.319739809
ACC (n=79)	T cell CD8+_QUANTISEQ	-0.028889541	0.8082977	0.918503832
ACC (n=79)	T cell CD8+_TIMER	0.277273182	0.017553593	0.044722529
ACC (n=79)	T cell CD8+_XCELL	0.146982071	0.214645452	0.371680436
BLCA (n=408)	T cell CD8+ central memory_XCELL	0.221439816	1.81E-05	0.00010984
BLCA (n=408)	T cell CD8+ effector memory_XCELL	0.083490608	0.109826929	0.222998841
BLCA (n=408)	T cell CD8+ naive_XCELL	-0.026944245	0.606402563	0.772487342
BLCA (n=408)	T cell CD8+_CIBERSORT	0.125545461	0.015964435	0.041198543
BLCA (n=408)	T cell CD8+_CIBERSORT-ABS	0.254776414	7.32E-07	6.65E-06
BLCA (n=408)	T cell CD8+_EPIC	-0.078723423	0.131713387	0.258261543
BLCA (n=408)	T cell CD8+_MCPCOUNTER	0.245565552	1.86E-06	1.52E-05
BLCA (n=408)	T cell CD8+_QUANTISEQ	0.236175564	4.65E-06	3.32E-05
BLCA (n=408)	T cell CD8+_TIMER	0.362064443	7.69E-13	2.67E-11
BLCA (n=408)	T cell CD8+_XCELL	-0.012379816	0.812899485	0.918503832
BRCA (n=1100)	T cell CD8+ central memory_XCELL	0.212952451	1.17E-11	2.76E-10
BRCA (n=1100)	T cell CD8+ effector memory_XCELL	0.025292279	0.425722235	0.607442092
BRCA (n=1100)	T cell CD8+ naive_XCELL	0.149596687	2.17E-06	1.73E-05
BRCA (n=1100)	T cell CD8+_CIBERSORT	-0.019514609	0.538860943	0.714649026
BRCA (n=1100)	T cell CD8+_CIBERSORT-ABS	0.141027973	8.08E-06	5.57E-05
BRCA (n=1100)	T cell CD8+_EPIC	0.181644937	8.04E-09	1.04E-07
BRCA (n=1100)	T cell CD8+_MCPCOUNTER	0.204686748	7.30E-11	1.47E-09
BRCA (n=1100)	T cell CD8+_QUANTISEQ	0.20162295	1.41E-10	2.69E-09
BRCA (n=1100)	T cell CD8+_TIMER	0.109517588	0.000542368	0.002126932
BRCA (n=1100)	T cell CD8+_XCELL	0.197990116	3.04E-10	5.07E-09
BRCA-Basal (n=191)	T cell CD8+ central memory_XCELL	0.264763402	0.000414754	0.001710325
BRCA-Basal (n=191)	T cell CD8+ effector memory_XCELL	-0.013124667	0.863527312	0.937369359
BRCA-Basal (n=191)	T cell CD8+ naive_XCELL	0.019010085	0.803379866	0.915532611
BRCA-Basal (n=191)	T cell CD8+_CIBERSORT	-0.057062848	0.454523512	0.629098287
BRCA-Basal (n=191)	T cell CD8+_CIBERSORT-ABS	0.13549429	0.074644925	0.160526721
BRCA-Basal (n=191)	T cell CD8+_EPIC	0.22006019	0.003525963	0.011018634
BRCA-Basal (n=191)	T cell CD8+_MCPCOUNTER	0.203086374	0.007195649	0.020009821
BRCA-Basal (n=191)	T cell CD8+_QUANTISEQ	0.22378025	0.00299427	0.009581663
BRCA-Basal (n=191)	T cell CD8+_TIMER	0.085204481	0.263627886	0.435748572
BRCA-Basal (n=191)	T cell CD8+_XCELL	0.192242349	0.011043397	0.03005006
BRCA-Her2 (n=82)	T cell CD8+ central memory_XCELL	0.071386777	0.551244277	0.718085346
BRCA-Her2 (n=82)	T cell CD8+ effector memory_XCELL	-0.005766366	0.961657833	0.976449203
BRCA-Her2 (n=82)	T cell CD8+ naive_XCELL	-0.058543322	0.625208538	0.783063496
BRCA-Her2 (n=82)	T cell CD8+_CIBERSORT	-0.016282627	0.892016079	0.940623792
BRCA-Her2 (n=82)	T cell CD8+_CIBERSORT-ABS	0.04701412	0.694937642	0.839803797
BRCA-Her2 (n=82)	T cell CD8+_EPIC	0.178394898	0.133797469	0.261068232
BRCA-Her2 (n=82)	T cell CD8+_MCPCOUNTER	0.085234462	0.476540532	0.649925078
BRCA-Her2 (n=82)	T cell CD8+_QUANTISEQ	0.093981754	0.432309858	0.609089439
BRCA-Her2 (n=82)	T cell CD8+_TIMER	0.052214638	0.663127609	0.806234175
BRCA-Her2 (n=82)	T cell CD8+_XCELL	-0.009060877	0.939785045	0.968176672
BRCA-LumA (n=568)	T cell CD8+ central memory_XCELL	0.180440698	3.68E-05	0.000196198
BRCA-LumA (n=568)	T cell CD8+ effector memory_XCELL	-0.03941483	0.371119512	0.539810199
BRCA-LumA (n=568)	T cell CD8+ naive_XCELL	0.188657204	1.57E-05	9.99E-05
BRCA-LumA (n=568)	T cell CD8+_CIBERSORT	-0.020372968	0.64396672	0.795020642
BRCA-LumA (n=568)	T cell CD8+_CIBERSORT-ABS	0.140592068	0.001350975	0.004912635
BRCA-LumA (n=568)	T cell CD8+_EPIC	0.142336566	0.001174093	0.004369697
BRCA-LumA (n=568)	T cell CD8+_MCPCOUNTER	0.167619492	0.000128576	0.000605064
BRCA-LumA (n=568)	T cell CD8+_QUANTISEQ	0.18996685	1.37E-05	8.84E-05
BRCA-LumA (n=568)	T cell CD8+_TIMER	0.308002766	8.00E-13	2.67E-11
BRCA-LumA (n=568)	T cell CD8+_XCELL	0.163036444	0.000196847	0.000905043
BRCA-LumB (n=219)	T cell CD8+ central memory_XCELL	0.106200238	0.142622753	0.272962207
BRCA-LumB (n=219)	T cell CD8+ effector memory_XCELL	0.068996196	0.341639821	0.511819957
BRCA-LumB (n=219)	T cell CD8+ naive_XCELL	0.141086934	0.050942121	0.117108324
BRCA-LumB (n=219)	T cell CD8+_CIBERSORT	-0.033219239	0.647369329	0.796762251
BRCA-LumB (n=219)	T cell CD8+_CIBERSORT-ABS	0.026449532	0.715734068	0.853527279
BRCA-LumB (n=219)	T cell CD8+_EPIC	0.092088005	0.203950154	0.358417779
BRCA-LumB (n=219)	T cell CD8+_MCPCOUNTER	0.079884756	0.270701389	0.439806591
BRCA-LumB (n=219)	T cell CD8+_QUANTISEQ	0.04843796	0.50465394	0.681964784
BRCA-LumB (n=219)	T cell CD8+_TIMER	0.141760281	0.049834952	0.115449829
BRCA-LumB (n=219)	T cell CD8+_XCELL	0.057205383	0.430620303	0.609089439
CESC (n=306)	T cell CD8+ central memory_XCELL	0.114556763	0.056876817	0.128000288
CESC (n=306)	T cell CD8+ effector memory_XCELL	-0.058217974	0.334355683	0.503796108
CESC (n=306)	T cell CD8+ naive_XCELL	-0.006860465	0.909502638	0.949872207
CESC (n=306)	T cell CD8+_CIBERSORT	0.010420254	0.862928096	0.937369359
CESC (n=306)	T cell CD8+_CIBERSORT-ABS	0.141116262	0.018783874	0.047554112
CESC (n=306)	T cell CD8+_EPIC	0.215156193	0.000309692	0.001332008
CESC (n=306)	T cell CD8+_MCPCOUNTER	0.161135542	0.007203535	0.020009821
CESC (n=306)	T cell CD8+_QUANTISEQ	0.146266525	0.01483142	0.039030052
CESC (n=306)	T cell CD8+_TIMER	0.172365636	0.004010567	0.012246006
CESC (n=306)	T cell CD8+_XCELL	0.055468659	0.357721142	0.524133542
CHOL (n=36)	T cell CD8+ central memory_XCELL	-0.174120871	0.31713126	0.4887097
CHOL (n=36)	T cell CD8+ effector memory_XCELL	-0.01456694	0.933808871	0.965177128
CHOL (n=36)	T cell CD8+ naive_XCELL	0.027454337	0.875597429	0.938869383
CHOL (n=36)	T cell CD8+_CIBERSORT	-0.2676775	0.120038421	0.241283258
CHOL (n=36)	T cell CD8+_CIBERSORT-ABS	-0.115015701	0.510590151	0.687663503
CHOL (n=36)	T cell CD8+_EPIC	0.228560495	0.186623093	0.337779353
CHOL (n=36)	T cell CD8+_MCPCOUNTER	-0.085217045	0.626450797	0.783063496
CHOL (n=36)	T cell CD8+_QUANTISEQ	-0.024289189	0.889846568	0.940623792
CHOL (n=36)	T cell CD8+_TIMER	0.323522256	0.057984772	0.12957491
CHOL (n=36)	T cell CD8+_XCELL	-0.031530723	0.857303124	0.937369359
COAD (n=458)	T cell CD8+ central memory_XCELL	0.20544122	0.000608099	0.002338842
COAD (n=458)	T cell CD8+ effector memory_XCELL	0.014429013	0.811725506	0.918503832
COAD (n=458)	T cell CD8+ naive_XCELL	0.030534431	0.614143751	0.774944796
COAD (n=458)	T cell CD8+_CIBERSORT	0.001960616	0.974180914	0.984040476
COAD (n=458)	T cell CD8+_CIBERSORT-ABS	0.175969741	0.003414623	0.010754717
COAD (n=458)	T cell CD8+_EPIC	0.093134178	0.123372456	0.245424042
COAD (n=458)	T cell CD8+_MCPCOUNTER	0.190021286	0.00154718	0.005525641
COAD (n=458)	T cell CD8+_QUANTISEQ	0.214073095	0.000349737	0.001488243
COAD (n=458)	T cell CD8+_TIMER	0.246481679	3.58E-05	0.00019375
COAD (n=458)	T cell CD8+_XCELL	0.183916624	0.002197292	0.007512109
DLBC (n=48)	T cell CD8+ central memory_XCELL	0.412086834	0.007424939	0.020482591
DLBC (n=48)	T cell CD8+ effector memory_XCELL	0.250270725	0.114522267	0.231358115
DLBC (n=48)	T cell CD8+ naive_XCELL	0.061222737	0.703759416	0.845356655
DLBC (n=48)	T cell CD8+_CIBERSORT	0.151597167	0.344066909	0.513532701
DLBC (n=48)	T cell CD8+_CIBERSORT-ABS	0.569129408	0.000103183	0.000491345
DLBC (n=48)	T cell CD8+_EPIC	0.176889258	0.26856685	0.439806591
DLBC (n=48)	T cell CD8+_MCPCOUNTER	0.301106003	0.055740883	0.126683825
DLBC (n=48)	T cell CD8+_QUANTISEQ	0.417839226	0.006561204	0.019017982
DLBC (n=48)	T cell CD8+_TIMER	0.583320196	6.26E-05	0.000321217
DLBC (n=48)	T cell CD8+_XCELL	0.187617924	0.240132559	0.403584133
ESCA (n=185)	T cell CD8+ central memory_XCELL	0.239714394	0.001190742	0.004369697
ESCA (n=185)	T cell CD8+ effector memory_XCELL	0.022351452	0.765837303	0.887927308
ESCA (n=185)	T cell CD8+ naive_XCELL	0.033864902	0.651766484	0.799713477
ESCA (n=185)	T cell CD8+_CIBERSORT	0.005503217	0.941551814	0.968176672
ESCA (n=185)	T cell CD8+_CIBERSORT-ABS	0.096591822	0.197083541	0.350370739
ESCA (n=185)	T cell CD8+_EPIC	-0.208159797	0.005045986	0.015175897
ESCA (n=185)	T cell CD8+_MCPCOUNTER	0.12403695	0.097125987	0.202345807
ESCA (n=185)	T cell CD8+_QUANTISEQ	0.121050017	0.105511811	0.217550125
ESCA (n=185)	T cell CD8+_TIMER	0.31451867	1.71E-05	0.000106775
ESCA (n=185)	T cell CD8+_XCELL	0.076549424	0.307082569	0.476097006
GBM (n=153)	T cell CD8+ central memory_XCELL	0.018901877	0.826468363	0.924865741
GBM (n=153)	T cell CD8+ effector memory_XCELL	-0.029849915	0.729147171	0.86289606
GBM (n=153)	T cell CD8+ naive_XCELL	-0.225461353	0.008073616	0.022119496
GBM (n=153)	T cell CD8+_CIBERSORT	-0.091963359	0.285156383	0.456250213
GBM (n=153)	T cell CD8+_CIBERSORT-ABS	-0.051946221	0.546607719	0.718085346
GBM (n=153)	T cell CD8+_EPIC	0.097093529	0.25902153	0.43170255
GBM (n=153)	T cell CD8+_MCPCOUNTER	0.132998327	0.121301633	0.242603267
GBM (n=153)	T cell CD8+_QUANTISEQ	-0.018016758	0.834475187	0.929777367
GBM (n=153)	T cell CD8+_TIMER	-0.141723788	0.098537684	0.20422318
GBM (n=153)	T cell CD8+_XCELL	-0.02843116	0.741554295	0.872076144
HNSC (n=522)	T cell CD8+ central memory_XCELL	0.177161411	7.78E-05	0.000379747
HNSC (n=522)	T cell CD8+ effector memory_XCELL	0.067464486	0.135089072	0.262308877
HNSC (n=522)	T cell CD8+ naive_XCELL	0.14752597	0.001030972	0.003927511
HNSC (n=522)	T cell CD8+_CIBERSORT	0.009013347	0.841933262	0.932890041
HNSC (n=522)	T cell CD8+_CIBERSORT-ABS	0.093091878	0.039007333	0.09456323
HNSC (n=522)	T cell CD8+_EPIC	0.006731291	0.881609525	0.940383494
HNSC (n=522)	T cell CD8+_MCPCOUNTER	0.121240302	0.007095303	0.01998677
HNSC (n=522)	T cell CD8+_QUANTISEQ	0.164397697	0.00025007	0.00112391
HNSC (n=522)	T cell CD8+_TIMER	0.309356218	2.26E-12	6.96E-11
HNSC (n=522)	T cell CD8+_XCELL	0.186936036	3.01E-05	0.000172511
HNSC-HPV- (n=422)	T cell CD8+ central memory_XCELL	0.138437202	0.005546617	0.016313579
HNSC-HPV- (n=422)	T cell CD8+ effector memory_XCELL	0.070886838	0.157044863	0.294756893
HNSC-HPV- (n=422)	T cell CD8+ naive_XCELL	0.156849647	0.00165139	0.005845627
HNSC-HPV- (n=422)	T cell CD8+_CIBERSORT	-0.049963015	0.318883079	0.4887097
HNSC-HPV- (n=422)	T cell CD8+_CIBERSORT-ABS	0.030762936	0.539560014	0.714649026
HNSC-HPV- (n=422)	T cell CD8+_EPIC	-0.03868484	0.440372492	0.615905584
HNSC-HPV- (n=422)	T cell CD8+_MCPCOUNTER	0.065042848	0.194232051	0.34996766
HNSC-HPV- (n=422)	T cell CD8+_QUANTISEQ	0.123381772	0.013535694	0.035856142
HNSC-HPV- (n=422)	T cell CD8+_TIMER	0.355633228	2.28E-13	9.11E-12
HNSC-HPV- (n=422)	T cell CD8+_XCELL	0.180775238	0.000278871	0.001212484
HNSC-HPV+ (n=98)	T cell CD8+ central memory_XCELL	0.138274125	0.196269852	0.350370739
HNSC-HPV+ (n=98)	T cell CD8+ effector memory_XCELL	-0.009691305	0.928178177	0.965059232
HNSC-HPV+ (n=98)	T cell CD8+ naive_XCELL	0.033610732	0.754517017	0.879903227
HNSC-HPV+ (n=98)	T cell CD8+_CIBERSORT	0.035237201	0.743040544	0.872076144
HNSC-HPV+ (n=98)	T cell CD8+_CIBERSORT-ABS	0.135851915	0.204298134	0.358417779
HNSC-HPV+ (n=98)	T cell CD8+_EPIC	0.113539161	0.289411025	0.456704167
HNSC-HPV+ (n=98)	T cell CD8+_MCPCOUNTER	0.110182599	0.303996953	0.474995238
HNSC-HPV+ (n=98)	T cell CD8+_QUANTISEQ	0.164287419	0.123939141	0.245424042
HNSC-HPV+ (n=98)	T cell CD8+_TIMER	0.213725549	0.044316899	0.106148261
HNSC-HPV+ (n=98)	T cell CD8+_XCELL	0.091830444	0.392058501	0.568200726
KICH (n=66)	T cell CD8+ central memory_XCELL	0.175075182	0.163041929	0.303333821
KICH (n=66)	T cell CD8+ effector memory_XCELL	-0.00623549	0.960682495	0.976449203
KICH (n=66)	T cell CD8+ naive_XCELL	-0.233451956	0.061264512	0.135391187
KICH (n=66)	T cell CD8+_CIBERSORT	-0.213396678	0.087859653	0.186935431
KICH (n=66)	T cell CD8+_CIBERSORT-ABS	-0.060698951	0.631000932	0.783852089
KICH (n=66)	T cell CD8+_EPIC	0.438703922	0.000256694	0.001140863
KICH (n=66)	T cell CD8+_MCPCOUNTER	0.022652705	0.857850359	0.937369359
KICH (n=66)	T cell CD8+_QUANTISEQ	0.075701448	0.548943963	0.718085346
KICH (n=66)	T cell CD8+_TIMER	0.474011624	6.65E-05	0.000332356
KICH (n=66)	T cell CD8+_XCELL	0.133242433	0.29000167	0.456704167
KIRC (n=533)	T cell CD8+ central memory_XCELL	0.207693969	6.91E-06	4.85E-05
KIRC (n=533)	T cell CD8+ effector memory_XCELL	0.062184734	0.182588177	0.331978504
KIRC (n=533)	T cell CD8+ naive_XCELL	0.015284244	0.743444912	0.872076144
KIRC (n=533)	T cell CD8+_CIBERSORT	-0.025912764	0.578926577	0.745036028
KIRC (n=533)	T cell CD8+_CIBERSORT-ABS	0.185543089	6.13E-05	0.000318352
KIRC (n=533)	T cell CD8+_EPIC	0.398510579	5.35E-19	5.35E-17
KIRC (n=533)	T cell CD8+_MCPCOUNTER	0.222789508	1.36E-06	1.18E-05
KIRC (n=533)	T cell CD8+_QUANTISEQ	0.204013996	1.01E-05	6.73E-05
KIRC (n=533)	T cell CD8+_TIMER	0.165156138	0.000369574	0.001539892
KIRC (n=533)	T cell CD8+_XCELL	0.192702931	3.11E-05	0.000175119
KIRP (n=290)	T cell CD8+ central memory_XCELL	0.148399199	0.017065585	0.04375791
KIRP (n=290)	T cell CD8+ effector memory_XCELL	0.001447702	0.981538096	0.987200499
KIRP (n=290)	T cell CD8+ naive_XCELL	-0.105775281	0.089978296	0.190430256
KIRP (n=290)	T cell CD8+_CIBERSORT	-0.038735423	0.53565661	0.714208813
KIRP (n=290)	T cell CD8+_CIBERSORT-ABS	0.241077062	9.18E-05	0.000442393
KIRP (n=290)	T cell CD8+_EPIC	0.391130538	7.35E-11	1.47E-09
KIRP (n=290)	T cell CD8+_MCPCOUNTER	0.180757151	0.003575999	0.011088369
KIRP (n=290)	T cell CD8+_QUANTISEQ	0.216337598	0.000466033	0.001864132
KIRP (n=290)	T cell CD8+_TIMER	0.458318358	8.36E-15	4.78E-13
KIRP (n=290)	T cell CD8+_XCELL	0.127776345	0.040282544	0.097066371
LGG (n=516)	T cell CD8+ central memory_XCELL	0.012515617	0.784910231	0.897573217
LGG (n=516)	T cell CD8+ effector memory_XCELL	-0.053979326	0.238824344	0.403079061
LGG (n=516)	T cell CD8+ naive_XCELL	-0.065770793	0.151073272	0.285043909
LGG (n=516)	T cell CD8+_CIBERSORT	-0.017552745	0.701879862	0.845356655
LGG (n=516)	T cell CD8+_CIBERSORT-ABS	0.005861398	0.898295721	0.940623792
LGG (n=516)	T cell CD8+_EPIC	0.514131702	1.32E-33	5.27E-31
LGG (n=516)	T cell CD8+_MCPCOUNTER	0.043150314	0.346513792	0.515262144
LGG (n=516)	T cell CD8+_QUANTISEQ	-0.039080718	0.393926305	0.56884665
LGG (n=516)	T cell CD8+_TIMER	0.298521213	2.70E-11	6.00E-10
LGG (n=516)	T cell CD8+_XCELL	-0.022935419	0.616937898	0.776022513
LIHC (n=371)	T cell CD8+ central memory_XCELL	-0.004823465	0.928869511	0.965059232
LIHC (n=371)	T cell CD8+ effector memory_XCELL	-0.002718431	0.959875792	0.976449203
LIHC (n=371)	T cell CD8+ naive_XCELL	-0.184805365	0.000560769	0.002177746
LIHC (n=371)	T cell CD8+_CIBERSORT	-0.076232122	0.157694938	0.294756893
LIHC (n=371)	T cell CD8+_CIBERSORT-ABS	0.161364243	0.002646621	0.008749159
LIHC (n=371)	T cell CD8+_EPIC	-0.00736487	0.891582731	0.940623792
LIHC (n=371)	T cell CD8+_MCPCOUNTER	0.165880027	0.001992508	0.006970903
LIHC (n=371)	T cell CD8+_QUANTISEQ	0.277492781	1.62E-07	1.62E-06
LIHC (n=371)	T cell CD8+_TIMER	0.253643357	1.82E-06	1.52E-05
LIHC (n=371)	T cell CD8+_XCELL	-0.078471212	0.145809957	0.277733251
LUAD (n=515)	T cell CD8+ central memory_XCELL	0.138791362	0.002009615	0.006970903
LUAD (n=515)	T cell CD8+ effector memory_XCELL	0.014455497	0.74884242	0.875839088
LUAD (n=515)	T cell CD8+ naive_XCELL	0.016061419	0.72203599	0.857016012
LUAD (n=515)	T cell CD8+_CIBERSORT	-0.043881214	0.330893268	0.503259723
LUAD (n=515)	T cell CD8+_CIBERSORT-ABS	0.108594319	0.015856497	0.041185707
LUAD (n=515)	T cell CD8+_EPIC	0.142305137	0.00153596	0.005525641
LUAD (n=515)	T cell CD8+_MCPCOUNTER	0.080633438	0.073659662	0.159264134
LUAD (n=515)	T cell CD8+_QUANTISEQ	0.157587765	0.000444576	0.001814597
LUAD (n=515)	T cell CD8+_TIMER	0.262758907	3.15E-09	4.66E-08
LUAD (n=515)	T cell CD8+_XCELL	0.104146456	0.020730932	0.051505421
LUSC (n=501)	T cell CD8+ central memory_XCELL	0.212271654	2.91E-06	2.19E-05
LUSC (n=501)	T cell CD8+ effector memory_XCELL	0.106203386	0.020341098	0.050852744
LUSC (n=501)	T cell CD8+ naive_XCELL	0.020263789	0.658885801	0.80351927
LUSC (n=501)	T cell CD8+_CIBERSORT	0.042726903	0.351777757	0.519229161
LUSC (n=501)	T cell CD8+_CIBERSORT-ABS	0.194934771	1.81E-05	0.00010984
LUSC (n=501)	T cell CD8+_EPIC	0.073778726	0.107546859	0.220608942
LUSC (n=501)	T cell CD8+_MCPCOUNTER	0.262022466	6.27E-09	8.36E-08
LUSC (n=501)	T cell CD8+_QUANTISEQ	0.250895331	2.79E-08	3.38E-07
LUSC (n=501)	T cell CD8+_TIMER	0.243246989	7.46E-08	8.07E-07
LUSC (n=501)	T cell CD8+_XCELL	0.159692439	0.000463381	0.001864132
MESO (n=87)	T cell CD8+ central memory_XCELL	0.137474274	0.20960564	0.366123388
MESO (n=87)	T cell CD8+ effector memory_XCELL	-0.116498389	0.288335805	0.456704167
MESO (n=87)	T cell CD8+ naive_XCELL	-0.031646076	0.773718421	0.891894434
MESO (n=87)	T cell CD8+_CIBERSORT	0.003560589	0.974200071	0.984040476
MESO (n=87)	T cell CD8+_CIBERSORT-ABS	0.082703428	0.451757228	0.627440594
MESO (n=87)	T cell CD8+_EPIC	0.216378643	0.046700564	0.110685648
MESO (n=87)	T cell CD8+_MCPCOUNTER	0.009467928	0.931466858	0.965177128
MESO (n=87)	T cell CD8+_QUANTISEQ	0.018339571	0.867690318	0.937369359
MESO (n=87)	T cell CD8+_TIMER	0.147173138	0.178912518	0.326780854
MESO (n=87)	T cell CD8+_XCELL	0.055486372	0.613998883	0.774944796
OV (n=303)	T cell CD8+ central memory_XCELL	0.038790503	0.542356595	0.715982304
OV (n=303)	T cell CD8+ effector memory_XCELL	0.050590893	0.42672807	0.607442092
OV (n=303)	T cell CD8+ naive_XCELL	-0.051212526	0.421060975	0.603671649
OV (n=303)	T cell CD8+_CIBERSORT	-0.077871979	0.220772576	0.377601378
OV (n=303)	T cell CD8+_CIBERSORT-ABS	0.001415892	0.982264497	0.987200499
OV (n=303)	T cell CD8+_EPIC	-0.1100929	0.082959015	0.177452438
OV (n=303)	T cell CD8+_MCPCOUNTER	-0.011787666	0.853168851	0.937369359
OV (n=303)	T cell CD8+_QUANTISEQ	-0.014097958	0.824817067	0.924865741
OV (n=303)	T cell CD8+_TIMER	0.023086924	0.716962914	0.853527279
OV (n=303)	T cell CD8+_XCELL	-0.037780712	0.552925716	0.718085346
PAAD (n=179)	T cell CD8+ central memory_XCELL	0.129280863	0.091940995	0.19355999
PAAD (n=179)	T cell CD8+ effector memory_XCELL	-0.004480475	0.953620888	0.976449203
PAAD (n=179)	T cell CD8+ naive_XCELL	0.009959093	0.897136068	0.940623792
PAAD (n=179)	T cell CD8+_CIBERSORT	-0.014764778	0.848001611	0.937018355
PAAD (n=179)	T cell CD8+_CIBERSORT-ABS	0.234491787	0.002021562	0.006970903
PAAD (n=179)	T cell CD8+_EPIC	0.094095162	0.220896806	0.377601378
PAAD (n=179)	T cell CD8+_MCPCOUNTER	0.276673726	0.000249071	0.00112391
PAAD (n=179)	T cell CD8+_QUANTISEQ	0.205372672	0.007045539	0.01998677
PAAD (n=179)	T cell CD8+_TIMER	0.442281376	1.39E-09	2.23E-08
PAAD (n=179)	T cell CD8+_XCELL	0.110873229	0.148830042	0.282142259
PCPG (n=181)	T cell CD8+ central memory_XCELL	0.08556298	0.27158057	0.439806591
PCPG (n=181)	T cell CD8+ effector memory_XCELL	0.048994174	0.529501921	0.708363774
PCPG (n=181)	T cell CD8+ naive_XCELL	-0.070234489	0.367095705	0.535906139
PCPG (n=181)	T cell CD8+_CIBERSORT	0.056779361	0.466106797	0.640696628
PCPG (n=181)	T cell CD8+_CIBERSORT-ABS	0.145428236	0.060763414	0.13502981
PCPG (n=181)	T cell CD8+_EPIC	0.463841681	2.74E-10	4.76E-09
PCPG (n=181)	T cell CD8+_MCPCOUNTER	0.083788392	0.281683042	0.452502879
PCPG (n=181)	T cell CD8+_QUANTISEQ	0.07968374	0.306007588	0.476097006
PCPG (n=181)	T cell CD8+_TIMER	0.18023979	0.019761843	0.049715329
PCPG (n=181)	T cell CD8+_XCELL	0.003734013	0.961802465	0.976449203
PRAD (n=498)	T cell CD8+ central memory_XCELL	0.197598869	4.95E-05	0.000260279
PRAD (n=498)	T cell CD8+ effector memory_XCELL	0.000822789	0.986651083	0.989123893
PRAD (n=498)	T cell CD8+ naive_XCELL	-0.137086206	0.005096945	0.01521476
PRAD (n=498)	T cell CD8+_CIBERSORT	-0.144856701	0.00306391	0.009726697
PRAD (n=498)	T cell CD8+_CIBERSORT-ABS	0.20233077	3.22E-05	0.000178817
PRAD (n=498)	T cell CD8+_EPIC	0.327147724	7.83E-12	1.96E-10
PRAD (n=498)	T cell CD8+_MCPCOUNTER	0.095322501	0.052042628	0.118954579
PRAD (n=498)	T cell CD8+_QUANTISEQ	0.193583618	7.06E-05	0.000348837
PRAD (n=498)	T cell CD8+_TIMER	0.445860395	1.04E-21	2.07E-19
PRAD (n=498)	T cell CD8+_XCELL	0.036513464	0.457640137	0.631227775
READ (n=166)	T cell CD8+ central memory_XCELL	0.088615654	0.406218755	0.584487417
READ (n=166)	T cell CD8+ effector memory_XCELL	-0.045612996	0.669454804	0.811460368
READ (n=166)	T cell CD8+ naive_XCELL	0.03246431	0.761311943	0.885246445
READ (n=166)	T cell CD8+_CIBERSORT	0.117621564	0.269551544	0.439806591
READ (n=166)	T cell CD8+_CIBERSORT-ABS	0.210188808	0.046764686	0.110685648
READ (n=166)	T cell CD8+_EPIC	0.063720957	0.550729857	0.718085346
READ (n=166)	T cell CD8+_MCPCOUNTER	0.10278637	0.335024412	0.503796108
READ (n=166)	T cell CD8+_QUANTISEQ	0.128344557	0.227988505	0.388065541
READ (n=166)	T cell CD8+_TIMER	0.316957287	0.002336275	0.007853027
READ (n=166)	T cell CD8+_XCELL	-0.001210682	0.990964162	0.990964162
SARC (n=260)	T cell CD8+ central memory_XCELL	0.125725369	0.049809221	0.115449829
SARC (n=260)	T cell CD8+ effector memory_XCELL	0.082272607	0.200294779	0.354504033
SARC (n=260)	T cell CD8+ naive_XCELL	-0.00882505	0.890915017	0.940623792
SARC (n=260)	T cell CD8+_CIBERSORT	0.07186456	0.263463499	0.435748572
SARC (n=260)	T cell CD8+_CIBERSORT-ABS	0.160933769	0.011822877	0.031953722
SARC (n=260)	T cell CD8+_EPIC	0.263698548	3.02E-05	0.000172511
SARC (n=260)	T cell CD8+_MCPCOUNTER	0.159793082	0.01244352	0.033405423
SARC (n=260)	T cell CD8+_QUANTISEQ	0.143182123	0.02531067	0.062112074
SARC (n=260)	T cell CD8+_TIMER	0.04979738	0.438726129	0.61575597
SARC (n=260)	T cell CD8+_XCELL	0.097999147	0.126857577	0.249965669
SKCM (n=471)	T cell CD8+ central memory_XCELL	0.290768128	2.35E-10	4.28E-09
SKCM (n=471)	T cell CD8+ effector memory_XCELL	0.060703881	0.195202419	0.350138868
SKCM (n=471)	T cell CD8+ naive_XCELL	0.09279182	0.047422303	0.111581889
SKCM (n=471)	T cell CD8+_CIBERSORT	0.033295069	0.477694933	0.649925078
SKCM (n=471)	T cell CD8+_CIBERSORT-ABS	0.275245069	2.18E-09	3.35E-08
SKCM (n=471)	T cell CD8+_EPIC	0.381274331	2.92E-17	2.34E-15
SKCM (n=471)	T cell CD8+_MCPCOUNTER	0.258892656	1.96E-08	2.45E-07
SKCM (n=471)	T cell CD8+_QUANTISEQ	0.221664905	1.71E-06	1.45E-05
SKCM (n=471)	T cell CD8+_TIMER	0.253819691	3.76E-08	4.43E-07
SKCM (n=471)	T cell CD8+_XCELL	0.217538238	2.68E-06	2.10E-05
SKCM-Metastasis (n=368)	T cell CD8+ central memory_XCELL	0.306004897	4.14E-09	5.70E-08
SKCM-Metastasis (n=368)	T cell CD8+ effector memory_XCELL	0.063746968	0.231553317	0.392463249
SKCM-Metastasis (n=368)	T cell CD8+ naive_XCELL	0.120215406	0.02369438	0.058504643
SKCM-Metastasis (n=368)	T cell CD8+_CIBERSORT	0.10428638	0.049932051	0.115449829
SKCM-Metastasis (n=368)	T cell CD8+_CIBERSORT-ABS	0.306476038	3.90E-09	5.58E-08
SKCM-Metastasis (n=368)	T cell CD8+_EPIC	0.395156153	1.12E-14	5.58E-13
SKCM-Metastasis (n=368)	T cell CD8+_MCPCOUNTER	0.264539239	4.42E-07	4.11E-06
SKCM-Metastasis (n=368)	T cell CD8+_QUANTISEQ	0.246067378	2.79E-06	2.15E-05
SKCM-Metastasis (n=368)	T cell CD8+_TIMER	0.222430267	2.41E-05	0.000141667
SKCM-Metastasis (n=368)	T cell CD8+_XCELL	0.224338828	2.04E-05	0.000121824
SKCM-Primary (n=103)	T cell CD8+ central memory_XCELL	0.109256101	0.274345803	0.442493231
SKCM-Primary (n=103)	T cell CD8+ effector memory_XCELL	-0.016182504	0.871753504	0.937369359
SKCM-Primary (n=103)	T cell CD8+ naive_XCELL	0.099751686	0.318513642	0.4887097
SKCM-Primary (n=103)	T cell CD8+_CIBERSORT	-0.165494381	0.096453546	0.201996955
SKCM-Primary (n=103)	T cell CD8+_CIBERSORT-ABS	0.044507445	0.656909951	0.80351927
SKCM-Primary (n=103)	T cell CD8+_EPIC	0.316532199	0.001190347	0.004369697
SKCM-Primary (n=103)	T cell CD8+_MCPCOUNTER	0.078574715	0.432453502	0.609089439
SKCM-Primary (n=103)	T cell CD8+_QUANTISEQ	-0.047454229	0.635767719	0.787328444
SKCM-Primary (n=103)	T cell CD8+_TIMER	0.267129226	0.006644995	0.019122287
SKCM-Primary (n=103)	T cell CD8+_XCELL	0.092116282	0.357142993	0.524133542
STAD (n=415)	T cell CD8+ central memory_XCELL	0.348537621	2.89E-12	7.70E-11
STAD (n=415)	T cell CD8+ effector memory_XCELL	0.222097771	1.28E-05	8.37E-05
STAD (n=415)	T cell CD8+ naive_XCELL	0.054490854	0.290007146	0.456704167
STAD (n=415)	T cell CD8+_CIBERSORT	0.123900827	0.015803146	0.041185707
STAD (n=415)	T cell CD8+_CIBERSORT-ABS	0.248222034	9.92E-07	8.82E-06
STAD (n=415)	T cell CD8+_EPIC	0.156170099	0.002296095	0.007783374
STAD (n=415)	T cell CD8+_MCPCOUNTER	0.210814458	3.52E-05	0.000192683
STAD (n=415)	T cell CD8+_QUANTISEQ	0.269365408	1.01E-07	1.06E-06
STAD (n=415)	T cell CD8+_TIMER	0.440299855	2.10E-19	2.81E-17
STAD (n=415)	T cell CD8+_XCELL	0.277418372	4.00E-08	4.54E-07
TGCT (n=150)	T cell CD8+ central memory_XCELL	0.419430924	1.24E-07	1.27E-06
TGCT (n=150)	T cell CD8+ effector memory_XCELL	0.3697835	4.03E-06	2.93E-05
TGCT (n=150)	T cell CD8+ naive_XCELL	-0.171208238	0.038134733	0.093011544
TGCT (n=150)	T cell CD8+_CIBERSORT	0.062872316	0.449332882	0.626247919
TGCT (n=150)	T cell CD8+_CIBERSORT-ABS	0.31019313	0.00013155	0.000611862
TGCT (n=150)	T cell CD8+_EPIC	0.248038281	0.002452726	0.008175755
TGCT (n=150)	T cell CD8+_MCPCOUNTER	0.433682527	4.08E-08	4.54E-07
TGCT (n=150)	T cell CD8+_QUANTISEQ	0.204549323	0.012948156	0.034528416
TGCT (n=150)	T cell CD8+_TIMER	0.296617573	0.000264243	0.001161506
TGCT (n=150)	T cell CD8+_XCELL	0.535578743	2.76E-12	7.70E-11
THCA (n=509)	T cell CD8+ central memory_XCELL	0.130180021	0.003968394	0.012210442
THCA (n=509)	T cell CD8+ effector memory_XCELL	0.007372949	0.870944983	0.937369359
THCA (n=509)	T cell CD8+ naive_XCELL	-0.122511732	0.006735503	0.019244295
THCA (n=509)	T cell CD8+_CIBERSORT	-0.086233247	0.056960128	0.128000288
THCA (n=509)	T cell CD8+_CIBERSORT-ABS	0.200160954	8.37E-06	5.67E-05
THCA (n=509)	T cell CD8+_EPIC	0.157390687	0.000483507	0.001914878
THCA (n=509)	T cell CD8+_MCPCOUNTER	0.234100426	1.69E-07	1.64E-06
THCA (n=509)	T cell CD8+_QUANTISEQ	0.207389919	3.84E-06	2.84E-05
THCA (n=509)	T cell CD8+_TIMER	0.352364568	1.03E-15	6.89E-14
THCA (n=509)	T cell CD8+_XCELL	-0.026296309	0.562241772	0.727821064
THYM (n=120)	T cell CD8+ central memory_XCELL	0.115766833	0.217931891	0.375744639
THYM (n=120)	T cell CD8+ effector memory_XCELL	-0.16749117	0.073585409	0.159264134
THYM (n=120)	T cell CD8+ naive_XCELL	-0.063580447	0.499638057	0.677475332
THYM (n=120)	T cell CD8+_CIBERSORT	-0.139298699	0.137612128	0.265917155
THYM (n=120)	T cell CD8+_CIBERSORT-ABS	0.27693601	0.002733709	0.00896298
THYM (n=120)	T cell CD8+_EPIC	0.060612405	0.519908211	0.69786337
THYM (n=120)	T cell CD8+_MCPCOUNTER	-0.025670144	0.785376565	0.897573217
THYM (n=120)	T cell CD8+_QUANTISEQ	0.035209999	0.708719648	0.848766046
THYM (n=120)	T cell CD8+_TIMER	-0.087852681	0.350494854	0.519229161
THYM (n=120)	T cell CD8+_XCELL	-0.04536009	0.630255879	0.783852089
UCEC (n=545)	T cell CD8+ central memory_XCELL	-0.031438762	0.771222071	0.891586209
UCEC (n=545)	T cell CD8+ effector memory_XCELL	-0.023527509	0.827754839	0.924865741
UCEC (n=545)	T cell CD8+ naive_XCELL	0.018729247	0.862495064	0.937369359
UCEC (n=545)	T cell CD8+_CIBERSORT	-0.134643573	0.211039183	0.367024665
UCEC (n=545)	T cell CD8+_CIBERSORT-ABS	0.017797028	0.869277074	0.937369359
UCEC (n=545)	T cell CD8+_EPIC	-0.158198122	0.140994365	0.27114301
UCEC (n=545)	T cell CD8+_MCPCOUNTER	-0.021725832	0.840764263	0.932890041
UCEC (n=545)	T cell CD8+_QUANTISEQ	-0.030633568	0.776926971	0.893019507
UCEC (n=545)	T cell CD8+_TIMER	-0.371993668	0.000358776	0.001510635
UCEC (n=545)	T cell CD8+_XCELL	-0.016621465	0.877842873	0.938869383
UCS (n=57)	T cell CD8+ central memory_XCELL	0.378732801	0.005166388	0.015307815
UCS (n=57)	T cell CD8+ effector memory_XCELL	0.25153934	0.069231848	0.152157907
UCS (n=57)	T cell CD8+ naive_XCELL	-0.163304657	0.242649385	0.406107757
UCS (n=57)	T cell CD8+_CIBERSORT	-0.190335671	0.17220905	0.318905648
UCS (n=57)	T cell CD8+_CIBERSORT-ABS	0.07144267	0.611201804	0.774944796
UCS (n=57)	T cell CD8+_EPIC	0.145574622	0.298302112	0.467924882
UCS (n=57)	T cell CD8+_MCPCOUNTER	0.155584919	0.26594161	0.437763966
UCS (n=57)	T cell CD8+_QUANTISEQ	0.136863004	0.328456644	0.501460526
UCS (n=57)	T cell CD8+_TIMER	-0.189447009	0.174258196	0.319739809
UCS (n=57)	T cell CD8+_XCELL	0.018136438	0.897438846	0.940623792
UVM (n=80)	T cell CD8+ central memory_XCELL	0.309514532	0.006159529	0.017984026
UVM (n=80)	T cell CD8+ effector memory_XCELL	0.334395296	0.002954953	0.009532106
UVM (n=80)	T cell CD8+ naive_XCELL	0.54883097	2.37E-07	2.25E-06
UVM (n=80)	T cell CD8+_CIBERSORT	0.06417076	0.579265512	0.745036028
UVM (n=80)	T cell CD8+_CIBERSORT-ABS	0.205387111	0.073142156	0.159264134
UVM (n=80)	T cell CD8+_EPIC	0.732958826	3.50E-14	1.56E-12
UVM (n=80)	T cell CD8+_MCPCOUNTER	0.363679104	0.001149318	0.004337051
UVM (n=80)	T cell CD8+_QUANTISEQ	0.439397604	6.39E-05	0.000323458
UVM (n=80)	T cell CD8+_TIMER	0.319413689	0.004631868	0.014035964
UVM (n=80)	T cell CD8+_XCELL	0.33571975	0.002836799	0.009225362
