# Supplementary material for: Pan-cancer analysis for the prognostic and immunological role of CD47: interact with TNFRSF9 inducing CD8 + T cell exhaustion
Source: Discov Oncol. 2024 May 8;15:149. doi: 10.1007/s12672-024-00951-z (PMC11078914; doi:10.1007/s12672-024-00951-z)
Supplement: Supplementary file 1 — Additional file1 (ZIP 95 KB) [file 12672_2024_951_MOESM1_ESM.zip › Suplemental information/Immune data/MDSC.csv]

cancer	infiltrates	rho	p	adj.p
ACC (n=79)	MDSC_TIDE	0.357234394	0.00191831	0.007673238
BLCA (n=408)	MDSC_TIDE	0.190244777	0.000241896	0.001935171
BRCA (n=1100)	MDSC_TIDE	0.044471629	0.161208082	0.327057286
BRCA-Basal (n=191)	MDSC_TIDE	-0.241899211	0.00130097	0.005782089
BRCA-Her2 (n=82)	MDSC_TIDE	0.08552003	0.475059311	0.633412415
BRCA-LumA (n=568)	MDSC_TIDE	-0.056209501	0.201960306	0.384686296
BRCA-LumB (n=219)	MDSC_TIDE	-0.026964897	0.710440719	0.789378576
CESC (n=306)	MDSC_TIDE	-0.037778719	0.531220832	0.643904038
CHOL (n=36)	MDSC_TIDE	0.350236588	0.03914882	0.103657328
COAD (n=458)	MDSC_TIDE	-0.008408362	0.86587182	0.918199718
DLBC (n=48)	MDSC_TIDE	-0.087602576	0.58600656	0.689419482
ESCA (n=185)	MDSC_TIDE	0.049452205	0.5097338	0.641242647
GBM (n=153)	MDSC_TIDE	-0.067169116	0.435466193	0.622094561
HNSC (n=522)	MDSC_TIDE	0.049214356	0.275928681	0.459881135
HNSC-HPV- (n=422)	MDSC_TIDE	0.085548429	0.087497671	0.194439268
HNSC-HPV+ (n=98)	MDSC_TIDE	0.017135884	0.873364783	0.918199718
KICH (n=66)	MDSC_TIDE	0.118364204	0.347693148	0.515100961
KIRC (n=533)	MDSC_TIDE	-0.152604706	0.00101283	0.005782089
KIRP (n=290)	MDSC_TIDE	0.138403644	0.026215386	0.074901103
LGG (n=516)	MDSC_TIDE	-0.029993416	0.512994118	0.641242647
LIHC (n=371)	MDSC_TIDE	0.326770195	5.00E-10	6.67E-09
LUAD (n=515)	MDSC_TIDE	-0.22159588	6.71E-07	6.71E-06
LUSC (n=501)	MDSC_TIDE	-0.14781553	0.001205092	0.005782089
MESO (n=87)	MDSC_TIDE	-0.12450524	0.256245592	0.445644508
OV (n=303)	MDSC_TIDE	-0.000218516	0.997262641	0.997262641
PAAD (n=179)	MDSC_TIDE	0.107027136	0.163528643	0.327057286
PCPG (n=181)	MDSC_TIDE	-0.033783335	0.664708543	0.759666906
PRAD (n=498)	MDSC_TIDE	-0.320874823	2.04E-11	4.08E-10
READ (n=166)	MDSC_TIDE	0.173189602	0.041462931	0.103657328
SARC (n=260)	MDSC_TIDE	-0.151712009	0.017721276	0.054527003
SKCM (n=471)	MDSC_TIDE	-0.045235834	0.334606286	0.514778901
SKCM-Metastasis (n=368)	MDSC_TIDE	-0.099133702	0.06243631	0.146908966
SKCM-Primary (n=103)	MDSC_TIDE	0.320678908	0.001016146	0.005782089
STAD (n=415)	MDSC_TIDE	-0.129562908	0.01158173	0.038605768
TGCT (n=150)	MDSC_TIDE	-0.563871808	1.03E-13	4.14E-12
THCA (n=509)	MDSC_TIDE	-0.04778507	0.292111211	0.467377938
THYM (n=120)	MDSC_TIDE	0.11715184	0.21243867	0.386252127
UCEC (n=545)	MDSC_TIDE	0.155477751	0.007671251	0.027895459
UCS (n=57)	MDSC_TIDE	-0.018526596	0.895244725	0.918199718
UVM (n=80)	MDSC_TIDE	-0.083279192	0.471481035	0.633412415
