# Supplementary material for: Pan-cancer analysis for the prognostic and immunological role of CD47: interact with TNFRSF9 inducing CD8 + T cell exhaustion
Source: Discov Oncol. 2024 May 8;15:149. doi: 10.1007/s12672-024-00951-z (PMC11078914; doi:10.1007/s12672-024-00951-z)
Supplement: Supplementary file 1 — Additional file1 (ZIP 95 KB) [file 12672_2024_951_MOESM1_ESM.zip › Suplemental information/Immune data/Macrophage.csv]

cancer	infiltrates	rho	p	adj.p
ACC (n=79)	Macrophage M0_CIBERSORT	0.084447129	0.477497238	0.610683685
ACC (n=79)	Macrophage M0_CIBERSORT-ABS	0.098264408	0.40818891	0.541843686
ACC (n=79)	Macrophage M1_CIBERSORT	0.122276536	0.302741252	0.433519693
ACC (n=79)	Macrophage M1_CIBERSORT-ABS	0.202654421	0.085525866	0.15740957
ACC (n=79)	Macrophage M1_QUANTISEQ	0.246783828	0.035308501	0.077313386
ACC (n=79)	Macrophage M1_XCELL	-0.136319296	0.250148958	0.374287717
ACC (n=79)	Macrophage M2_CIBERSORT	-0.013708811	0.908356424	0.933003339
ACC (n=79)	Macrophage M2_CIBERSORT-ABS	0.241050471	0.039938058	0.084974591
ACC (n=79)	Macrophage M2_QUANTISEQ	0.01836249	0.877456559	0.919196234
ACC (n=79)	Macrophage M2_TIDE	-0.0779294	0.512252276	0.637658435
ACC (n=79)	Macrophage M2_XCELL	-0.249592836	0.033209293	0.073255794
ACC (n=79)	Macrophage_EPIC	-0.018202627	0.878515269	0.919196234
ACC (n=79)	Macrophage_TIMER	0.232314905	0.047952411	0.099555178
ACC (n=79)	Macrophage_XCELL	-0.076575133	0.519632286	0.644172255
ACC (n=79)	Macrophage/Monocyte_MCPCOUNTER	0.177646856	0.132682893	0.228763608
BLCA (n=408)	Macrophage M0_CIBERSORT	0.033834283	0.51761172	0.642995926
BLCA (n=408)	Macrophage M0_CIBERSORT-ABS	0.097828275	0.06082212	0.120043658
BLCA (n=408)	Macrophage M1_CIBERSORT	0.273926001	9.33E-08	6.66E-07
BLCA (n=408)	Macrophage M1_CIBERSORT-ABS	0.309711466	1.27E-09	1.12E-08
BLCA (n=408)	Macrophage M1_QUANTISEQ	0.414718692	9.93E-17	2.84E-15
BLCA (n=408)	Macrophage M1_XCELL	0.1378401	0.008099673	0.022603738
BLCA (n=408)	Macrophage M2_CIBERSORT	-0.046123074	0.377639757	0.5091772
BLCA (n=408)	Macrophage M2_CIBERSORT-ABS	0.200783757	0.000105249	0.000449452
BLCA (n=408)	Macrophage M2_QUANTISEQ	0.054601381	0.296183782	0.427188147
BLCA (n=408)	Macrophage M2_TIDE	-0.538365821	4.84E-29	9.67E-27
BLCA (n=408)	Macrophage M2_XCELL	0.010266152	0.844395617	0.891967201
BLCA (n=408)	Macrophage_EPIC	0.16856748	0.001170629	0.003945941
BLCA (n=408)	Macrophage_TIMER	0.022845336	0.662245095	0.765601266
BLCA (n=408)	Macrophage_XCELL	0.220414453	1.99E-05	0.000100124
BLCA (n=408)	Macrophage/Monocyte_MCPCOUNTER	0.334596656	4.47E-11	4.54E-10
BRCA (n=1100)	Macrophage M0_CIBERSORT	0.018550329	0.559109458	0.676342087
BRCA (n=1100)	Macrophage M0_CIBERSORT-ABS	0.102646419	0.001192351	0.003996708
BRCA (n=1100)	Macrophage M1_CIBERSORT	0.261649618	5.06E-17	1.52E-15
BRCA (n=1100)	Macrophage M1_CIBERSORT-ABS	0.331527977	6.29E-27	7.55E-25
BRCA (n=1100)	Macrophage M1_QUANTISEQ	0.222393011	1.32E-12	1.85E-11
BRCA (n=1100)	Macrophage M1_XCELL	0.105094895	0.000905245	0.003103698
BRCA (n=1100)	Macrophage M2_CIBERSORT	-0.109199305	0.000563091	0.001975759
BRCA (n=1100)	Macrophage M2_CIBERSORT-ABS	0.241981733	1.04E-14	2.14E-13
BRCA (n=1100)	Macrophage M2_QUANTISEQ	-0.00933348	0.768834382	0.839109924
BRCA (n=1100)	Macrophage M2_TIDE	-0.407152757	5.60E-41	3.36E-38
BRCA (n=1100)	Macrophage M2_XCELL	-0.030143372	0.342430894	0.473406766
BRCA (n=1100)	Macrophage_EPIC	0.080993018	0.010633629	0.028356344
BRCA (n=1100)	Macrophage_TIMER	0.094264364	0.002931496	0.008928414
BRCA (n=1100)	Macrophage_XCELL	0.128651004	4.74E-05	0.000218957
BRCA (n=1100)	Macrophage/Monocyte_MCPCOUNTER	0.310455372	1.19E-23	7.94E-22
BRCA-Basal (n=191)	Macrophage M0_CIBERSORT	-0.007721943	0.919449847	0.93981245
BRCA-Basal (n=191)	Macrophage M0_CIBERSORT-ABS	0.154813546	0.041377639	0.087417547
BRCA-Basal (n=191)	Macrophage M1_CIBERSORT	0.292072239	9.21E-05	0.000400386
BRCA-Basal (n=191)	Macrophage M1_CIBERSORT-ABS	0.405040945	2.96E-08	2.22E-07
BRCA-Basal (n=191)	Macrophage M1_QUANTISEQ	0.377548243	2.81E-07	1.87E-06
BRCA-Basal (n=191)	Macrophage M1_XCELL	0.328894687	9.38E-06	4.94E-05
BRCA-Basal (n=191)	Macrophage M2_CIBERSORT	-0.007179076	0.92509552	0.94397502
BRCA-Basal (n=191)	Macrophage M2_CIBERSORT-ABS	0.31644873	2.10E-05	0.000104993
BRCA-Basal (n=191)	Macrophage M2_QUANTISEQ	0.173087252	0.022372242	0.053479462
BRCA-Basal (n=191)	Macrophage M2_TIDE	-0.537234946	2.13E-14	4.12E-13
BRCA-Basal (n=191)	Macrophage M2_XCELL	0.06099113	0.424015588	0.555478936
BRCA-Basal (n=191)	Macrophage_EPIC	0.225479305	0.002776479	0.008587049
BRCA-Basal (n=191)	Macrophage_TIMER	-0.034026564	0.655788548	0.762544823
BRCA-Basal (n=191)	Macrophage_XCELL	0.296620574	7.06E-05	0.000313705
BRCA-Basal (n=191)	Macrophage/Monocyte_MCPCOUNTER	0.335459168	6.04E-06	3.36E-05
BRCA-Her2 (n=82)	Macrophage M0_CIBERSORT	-0.093333494	0.43550575	0.568050978
BRCA-Her2 (n=82)	Macrophage M0_CIBERSORT-ABS	0.043580852	0.716233948	0.807946386
BRCA-Her2 (n=82)	Macrophage M1_CIBERSORT	0.41239712	0.000318614	0.001209927
BRCA-Her2 (n=82)	Macrophage M1_CIBERSORT-ABS	0.313267868	0.007374327	0.020870737
BRCA-Her2 (n=82)	Macrophage M1_QUANTISEQ	0.27765821	0.018205592	0.044658371
BRCA-Her2 (n=82)	Macrophage M1_XCELL	0.212092122	0.073683646	0.141246605
BRCA-Her2 (n=82)	Macrophage M2_CIBERSORT	-0.136574345	0.252640388	0.377075205
BRCA-Her2 (n=82)	Macrophage M2_CIBERSORT-ABS	0.170181735	0.15294213	0.257767634
BRCA-Her2 (n=82)	Macrophage M2_QUANTISEQ	-0.022165506	0.853376856	0.898291427
BRCA-Her2 (n=82)	Macrophage M2_TIDE	-0.513521359	3.97E-06	2.31E-05
BRCA-Her2 (n=82)	Macrophage M2_XCELL	-0.149199094	0.210987616	0.331394162
BRCA-Her2 (n=82)	Macrophage_EPIC	0.041232399	0.730927812	0.815161128
BRCA-Her2 (n=82)	Macrophage_TIMER	0.207361856	0.080501944	0.151137779
BRCA-Her2 (n=82)	Macrophage_XCELL	0.156048955	0.190540905	0.304054636
BRCA-Her2 (n=82)	Macrophage/Monocyte_MCPCOUNTER	0.360689252	0.001855256	0.005858704
BRCA-LumA (n=568)	Macrophage M0_CIBERSORT	-0.035276408	0.423473458	0.555478936
BRCA-LumA (n=568)	Macrophage M0_CIBERSORT-ABS	0.017064729	0.698681761	0.793956547
BRCA-LumA (n=568)	Macrophage M1_CIBERSORT	0.220025342	4.35E-07	2.84E-06
BRCA-LumA (n=568)	Macrophage M1_CIBERSORT-ABS	0.303625904	1.74E-12	2.31E-11
BRCA-LumA (n=568)	Macrophage M1_QUANTISEQ	0.164361563	0.00017424	0.000716053
BRCA-LumA (n=568)	Macrophage M1_XCELL	-0.055635994	0.206608146	0.326223388
BRCA-LumA (n=568)	Macrophage M2_CIBERSORT	-0.074196518	0.091931994	0.166644099
BRCA-LumA (n=568)	Macrophage M2_CIBERSORT-ABS	0.297362558	5.14E-12	6.17E-11
BRCA-LumA (n=568)	Macrophage M2_QUANTISEQ	0.095173056	0.03048849	0.06851346
BRCA-LumA (n=568)	Macrophage M2_TIDE	-0.33727523	3.21E-15	7.71E-14
BRCA-LumA (n=568)	Macrophage M2_XCELL	0.025455299	0.563611273	0.680416023
BRCA-LumA (n=568)	Macrophage_EPIC	0.015020957	0.73330417	0.816294067
BRCA-LumA (n=568)	Macrophage_TIMER	0.199806585	4.69E-06	2.68E-05
BRCA-LumA (n=568)	Macrophage_XCELL	0.050990566	0.247128788	0.372476777
BRCA-LumA (n=568)	Macrophage/Monocyte_MCPCOUNTER	0.300416184	3.04E-12	3.72E-11
BRCA-LumB (n=219)	Macrophage M0_CIBERSORT	-0.066371123	0.360365493	0.492526869
BRCA-LumB (n=219)	Macrophage M0_CIBERSORT-ABS	-0.040188238	0.579954008	0.69430889
BRCA-LumB (n=219)	Macrophage M1_CIBERSORT	0.094451886	0.192529455	0.306412926
BRCA-LumB (n=219)	Macrophage M1_CIBERSORT-ABS	0.120205878	0.096759166	0.17381886
BRCA-LumB (n=219)	Macrophage M1_QUANTISEQ	0.137727229	0.056776033	0.113174817
BRCA-LumB (n=219)	Macrophage M1_XCELL	-0.050717149	0.484790672	0.614827655
BRCA-LumB (n=219)	Macrophage M2_CIBERSORT	0.011025078	0.879364397	0.919196234
BRCA-LumB (n=219)	Macrophage M2_CIBERSORT-ABS	0.140669644	0.051638462	0.104672558
BRCA-LumB (n=219)	Macrophage M2_QUANTISEQ	0.070897268	0.328471784	0.457269305
BRCA-LumB (n=219)	Macrophage M2_TIDE	-0.250612853	0.000454833	0.001643973
BRCA-LumB (n=219)	Macrophage M2_XCELL	-0.087078596	0.229751172	0.353463342
BRCA-LumB (n=219)	Macrophage_EPIC	-0.092465253	0.202095462	0.319940046
BRCA-LumB (n=219)	Macrophage_TIMER	0.227728788	0.001489388	0.004830449
BRCA-LumB (n=219)	Macrophage_XCELL	-0.008673807	0.904954329	0.932942607
BRCA-LumB (n=219)	Macrophage/Monocyte_MCPCOUNTER	0.142772319	0.048208592	0.099741914
CESC (n=306)	Macrophage M0_CIBERSORT	-0.151715847	0.011462005	0.030163171
CESC (n=306)	Macrophage M0_CIBERSORT-ABS	-0.103252772	0.086292981	0.158335744
CESC (n=306)	Macrophage M1_CIBERSORT	0.178983717	0.002793521	0.008595448
CESC (n=306)	Macrophage M1_CIBERSORT-ABS	0.20730205	0.000515851	0.00182065
CESC (n=306)	Macrophage M1_QUANTISEQ	0.261697799	1.02E-05	5.32E-05
CESC (n=306)	Macrophage M1_XCELL	-0.106523545	0.076739271	0.146170039
CESC (n=306)	Macrophage M2_CIBERSORT	-0.157440128	0.008668287	0.023640784
CESC (n=306)	Macrophage M2_CIBERSORT-ABS	0.032735331	0.587469836	0.698877564
CESC (n=306)	Macrophage M2_QUANTISEQ	0.013363596	0.824766439	0.878969562
CESC (n=306)	Macrophage M2_TIDE	-0.297743274	4.47E-07	2.88E-06
CESC (n=306)	Macrophage M2_XCELL	-0.056239484	0.35106933	0.482017387
CESC (n=306)	Macrophage_EPIC	-0.026019209	0.666351527	0.765921296
CESC (n=306)	Macrophage_TIMER	-0.066164296	0.272459291	0.39775079
CESC (n=306)	Macrophage_XCELL	-0.040577845	0.501218944	0.629145118
CESC (n=306)	Macrophage/Monocyte_MCPCOUNTER	0.181132176	0.002477485	0.007702027
CHOL (n=36)	Macrophage M0_CIBERSORT	0.141140773	0.418667326	0.552088781
CHOL (n=36)	Macrophage M0_CIBERSORT-ABS	0.200057712	0.249210711	0.373816067
CHOL (n=36)	Macrophage M1_CIBERSORT	-0.112031965	0.521690757	0.645390627
CHOL (n=36)	Macrophage M1_CIBERSORT-ABS	0.0459148	0.793391917	0.857720991
CHOL (n=36)	Macrophage M1_QUANTISEQ	0.111391593	0.52408851	0.647022851
CHOL (n=36)	Macrophage M1_XCELL	0.133999262	0.442825573	0.575098146
CHOL (n=36)	Macrophage M2_CIBERSORT	-0.253991444	0.140931777	0.239544097
CHOL (n=36)	Macrophage M2_CIBERSORT-ABS	0.202277982	0.243886783	0.371401193
CHOL (n=36)	Macrophage M2_QUANTISEQ	0.068917094	0.694038794	0.790176995
CHOL (n=36)	Macrophage M2_TIDE	-0.150070721	0.389527386	0.521688463
CHOL (n=36)	Macrophage M2_XCELL	-0.426045384	0.010713788	0.028443684
CHOL (n=36)	Macrophage_EPIC	-0.307056097	0.072777967	0.139957629
CHOL (n=36)	Macrophage_TIMER	0.197098397	0.25642638	0.380831257
CHOL (n=36)	Macrophage_XCELL	-0.099770273	0.568515915	0.684958934
CHOL (n=36)	Macrophage/Monocyte_MCPCOUNTER	0.301047875	0.078855236	0.149725132
COAD (n=458)	Macrophage M0_CIBERSORT	0.022729938	0.707463433	0.800901999
COAD (n=458)	Macrophage M0_CIBERSORT-ABS	0.174243827	0.003748916	0.011303264
COAD (n=458)	Macrophage M1_CIBERSORT	0.228832524	0.000128982	0.000541184
COAD (n=458)	Macrophage M1_CIBERSORT-ABS	0.312377646	1.23E-07	8.65E-07
COAD (n=458)	Macrophage M1_QUANTISEQ	0.213257541	0.00036885	0.001349959
COAD (n=458)	Macrophage M1_XCELL	0.217435301	0.000280262	0.001077931
COAD (n=458)	Macrophage M2_CIBERSORT	0.06781841	0.262369071	0.38869492
COAD (n=458)	Macrophage M2_CIBERSORT-ABS	0.249753781	2.80E-05	0.000133179
COAD (n=458)	Macrophage M2_QUANTISEQ	0.042212788	0.485713848	0.614827655
COAD (n=458)	Macrophage M2_TIDE	-0.271866267	2.60E-08	2.00E-07
COAD (n=458)	Macrophage M2_XCELL	0.129862215	0.031331551	0.070145263
COAD (n=458)	Macrophage_EPIC	0.227030455	0.000146204	0.000609185
COAD (n=458)	Macrophage_TIMER	0.139807744	0.020379277	0.049304703
COAD (n=458)	Macrophage_XCELL	0.236623108	7.42E-05	0.000327225
COAD (n=458)	Macrophage/Monocyte_MCPCOUNTER	0.303399942	2.90E-07	1.91E-06
DLBC (n=48)	Macrophage M0_CIBERSORT	-0.269978808	0.087801749	0.160612956
DLBC (n=48)	Macrophage M0_CIBERSORT-ABS	-0.007954579	0.96063262	0.967079819
DLBC (n=48)	Macrophage M1_CIBERSORT	0.373088322	0.016282774	0.040877257
DLBC (n=48)	Macrophage M1_CIBERSORT-ABS	0.520905087	0.000479844	0.001713729
DLBC (n=48)	Macrophage M1_QUANTISEQ	0.211054853	0.185305351	0.297281312
DLBC (n=48)	Macrophage M1_XCELL	-0.0859768	0.59300498	0.703167961
DLBC (n=48)	Macrophage M2_CIBERSORT	-0.050920871	0.751870011	0.824720304
DLBC (n=48)	Macrophage M2_CIBERSORT-ABS	0.485296363	0.001299641	0.004284531
DLBC (n=48)	Macrophage M2_QUANTISEQ	0.089887852	0.576231995	0.691478394
DLBC (n=48)	Macrophage M2_TIDE	-0.396746164	0.010222286	0.027381123
DLBC (n=48)	Macrophage M2_XCELL	-0.35862331	0.021308375	0.051345483
DLBC (n=48)	Macrophage_EPIC	0.06409481	0.690538146	0.787797016
DLBC (n=48)	Macrophage_TIMER	-0.252971604	0.110534798	0.193920699
DLBC (n=48)	Macrophage_XCELL	0.0195772	0.903302843	0.932842867
DLBC (n=48)	Macrophage/Monocyte_MCPCOUNTER	0.2588489	0.10222281	0.180925328
ESCA (n=185)	Macrophage M0_CIBERSORT	0.047655989	0.525246509	0.647120956
ESCA (n=185)	Macrophage M0_CIBERSORT-ABS	0.184150185	0.013337711	0.034199259
ESCA (n=185)	Macrophage M1_CIBERSORT	0.155581256	0.03702248	0.079904634
ESCA (n=185)	Macrophage M1_CIBERSORT-ABS	0.202426757	0.006426429	0.01844908
ESCA (n=185)	Macrophage M1_QUANTISEQ	0.467696175	3.60E-11	3.73E-10
ESCA (n=185)	Macrophage M1_XCELL	0.09346274	0.212055994	0.332202601
ESCA (n=185)	Macrophage M2_CIBERSORT	-0.08020651	0.284478966	0.41129489
ESCA (n=185)	Macrophage M2_CIBERSORT-ABS	0.103220209	0.167930967	0.276183435
ESCA (n=185)	Macrophage M2_QUANTISEQ	-0.092243481	0.218105317	0.338147778
ESCA (n=185)	Macrophage M2_TIDE	-0.395510553	3.91E-08	2.82E-07
ESCA (n=185)	Macrophage M2_XCELL	0.020948789	0.780145004	0.8479837
ESCA (n=185)	Macrophage_EPIC	0.196950392	0.008050015	0.022570134
ESCA (n=185)	Macrophage_TIMER	-0.025878519	0.730217889	0.815161128
ESCA (n=185)	Macrophage_XCELL	0.099228025	0.185077595	0.297281312
ESCA (n=185)	Macrophage/Monocyte_MCPCOUNTER	0.206756115	0.005356838	0.01573512
GBM (n=153)	Macrophage M0_CIBERSORT	-0.087973919	0.306659247	0.437044057
GBM (n=153)	Macrophage M0_CIBERSORT-ABS	-0.084756237	0.324756803	0.454068555
GBM (n=153)	Macrophage M1_CIBERSORT	-0.028678534	0.739386095	0.81700121
GBM (n=153)	Macrophage M1_CIBERSORT-ABS	0.023160455	0.788207996	0.85365487
GBM (n=153)	Macrophage M1_QUANTISEQ	0.279070191	0.000958728	0.003268392
GBM (n=153)	Macrophage M1_XCELL	0.149800403	0.080606816	0.151137779
GBM (n=153)	Macrophage M2_CIBERSORT	0.047575128	0.580905104	0.69430889
GBM (n=153)	Macrophage M2_CIBERSORT-ABS	0.16804754	0.049657074	0.10168684
GBM (n=153)	Macrophage M2_QUANTISEQ	0.027381738	0.750774707	0.824720304
GBM (n=153)	Macrophage M2_TIDE	-0.211396016	0.013147573	0.034002344
GBM (n=153)	Macrophage M2_XCELL	0.027886398	0.746336185	0.821926715
GBM (n=153)	Macrophage_EPIC	0.059363599	0.49077628	0.619927933
GBM (n=153)	Macrophage_TIMER	0.071818128	0.404289389	0.537857281
GBM (n=153)	Macrophage_XCELL	0.097781025	0.255648111	0.380617536
GBM (n=153)	Macrophage/Monocyte_MCPCOUNTER	0.095037105	0.269293518	0.39601988
HNSC (n=522)	Macrophage M0_CIBERSORT	-0.120761433	0.007326551	0.020833795
HNSC (n=522)	Macrophage M0_CIBERSORT-ABS	-0.035842843	0.427623233	0.558984618
HNSC (n=522)	Macrophage M1_CIBERSORT	0.324228846	1.66E-13	2.62E-12
HNSC (n=522)	Macrophage M1_CIBERSORT-ABS	0.310451202	1.88E-12	2.45E-11
HNSC (n=522)	Macrophage M1_QUANTISEQ	0.361191607	1.32E-16	3.43E-15
HNSC (n=522)	Macrophage M1_XCELL	0.036796055	0.415429732	0.549026077
HNSC (n=522)	Macrophage M2_CIBERSORT	-0.08369769	0.063590756	0.124281607
HNSC (n=522)	Macrophage M2_CIBERSORT-ABS	0.075662281	0.093658817	0.169262922
HNSC (n=522)	Macrophage M2_QUANTISEQ	-0.101869455	0.023839403	0.056536133
HNSC (n=522)	Macrophage M2_TIDE	-0.46807815	3.71E-28	5.57E-26
HNSC (n=522)	Macrophage M2_XCELL	-0.038108592	0.398979179	0.531972238
HNSC (n=522)	Macrophage_EPIC	0.138538403	0.002070155	0.006469234
HNSC (n=522)	Macrophage_TIMER	-0.004987253	0.912138204	0.933929902
HNSC (n=522)	Macrophage_XCELL	0.081724938	0.070115087	0.13570662
HNSC (n=522)	Macrophage/Monocyte_MCPCOUNTER	0.278578424	3.21E-10	3.06E-09
HNSC-HPV- (n=422)	Macrophage M0_CIBERSORT	-0.083246634	0.096390692	0.173676922
HNSC-HPV- (n=422)	Macrophage M0_CIBERSORT-ABS	-0.013617203	0.786003159	0.852806321
HNSC-HPV- (n=422)	Macrophage M1_CIBERSORT	0.330663429	1.17E-11	1.25E-10
HNSC-HPV- (n=422)	Macrophage M1_CIBERSORT-ABS	0.29814773	1.18E-09	1.06E-08
HNSC-HPV- (n=422)	Macrophage M1_QUANTISEQ	0.376012917	7.01E-15	1.50E-13
HNSC-HPV- (n=422)	Macrophage M1_XCELL	0.046947412	0.349002291	0.480278383
HNSC-HPV- (n=422)	Macrophage M2_CIBERSORT	-0.075509429	0.131652974	0.227642029
HNSC-HPV- (n=422)	Macrophage M2_CIBERSORT-ABS	0.059100125	0.238265011	0.363763376
HNSC-HPV- (n=422)	Macrophage M2_QUANTISEQ	-0.11376342	0.022873553	0.054460839
HNSC-HPV- (n=422)	Macrophage M2_TIDE	-0.471075192	1.74E-23	1.04E-21
HNSC-HPV- (n=422)	Macrophage M2_XCELL	-0.030269914	0.546081673	0.66730958
HNSC-HPV- (n=422)	Macrophage_EPIC	0.12838927	0.010158244	0.027331599
HNSC-HPV- (n=422)	Macrophage_TIMER	0.035306593	0.481344606	0.613177842
HNSC-HPV- (n=422)	Macrophage_XCELL	0.099241745	0.047309111	0.098560648
HNSC-HPV- (n=422)	Macrophage/Monocyte_MCPCOUNTER	0.273563995	2.69E-08	2.04E-07
HNSC-HPV+ (n=98)	Macrophage M0_CIBERSORT	-0.18690942	0.079453739	0.150385626
HNSC-HPV+ (n=98)	Macrophage M0_CIBERSORT-ABS	-0.096824362	0.366711907	0.496675269
HNSC-HPV+ (n=98)	Macrophage M1_CIBERSORT	0.191923496	0.071577392	0.138091432
HNSC-HPV+ (n=98)	Macrophage M1_CIBERSORT-ABS	0.242772308	0.021885956	0.052526294
HNSC-HPV+ (n=98)	Macrophage M1_QUANTISEQ	0.308464576	0.003271698	0.009914237
HNSC-HPV+ (n=98)	Macrophage M1_XCELL	-0.00428532	0.968207697	0.973073062
HNSC-HPV+ (n=98)	Macrophage M2_CIBERSORT	-0.073334071	0.494624189	0.623475869
HNSC-HPV+ (n=98)	Macrophage M2_CIBERSORT-ABS	0.095154319	0.375074162	0.506856976
HNSC-HPV+ (n=98)	Macrophage M2_QUANTISEQ	-0.091808193	0.39217372	0.524062877
HNSC-HPV+ (n=98)	Macrophage M2_TIDE	-0.470857153	3.21E-06	1.93E-05
HNSC-HPV+ (n=98)	Macrophage M2_XCELL	-0.115795803	0.279869574	0.405608079
HNSC-HPV+ (n=98)	Macrophage_EPIC	0.144168362	0.177687943	0.289252474
HNSC-HPV+ (n=98)	Macrophage_TIMER	-0.108458626	0.311671762	0.442087605
HNSC-HPV+ (n=98)	Macrophage_XCELL	0.035953432	0.738004342	0.81700121
HNSC-HPV+ (n=98)	Macrophage/Monocyte_MCPCOUNTER	0.256106376	0.015414261	0.039023447
KICH (n=66)	Macrophage M0_CIBERSORT	0.031096402	0.805758005	0.866217848
KICH (n=66)	Macrophage M0_CIBERSORT-ABS	0.091495394	0.468532422	0.603260629
KICH (n=66)	Macrophage M1_CIBERSORT	0.009040872	0.943018146	0.958573107
KICH (n=66)	Macrophage M1_CIBERSORT-ABS	0.153886647	0.220987501	0.340854757
KICH (n=66)	Macrophage M1_QUANTISEQ	-0.061491923	0.626538118	0.734224357
KICH (n=66)	Macrophage M1_XCELL	-0.125703401	0.318398855	0.449504266
KICH (n=66)	Macrophage M2_CIBERSORT	0.004273523	0.973047912	0.974672365
KICH (n=66)	Macrophage M2_CIBERSORT-ABS	0.296806805	0.016355877	0.040889694
KICH (n=66)	Macrophage M2_QUANTISEQ	0.19038701	0.128737763	0.223244675
KICH (n=66)	Macrophage M2_TIDE	-0.136321182	0.278899153	0.405180368
KICH (n=66)	Macrophage M2_XCELL	-0.190513043	0.128480134	0.223244675
KICH (n=66)	Macrophage_EPIC	-0.014747812	0.907177113	0.933003339
KICH (n=66)	Macrophage_TIMER	0.441597733	0.000231042	0.000924169
KICH (n=66)	Macrophage_XCELL	0.045929483	0.716379129	0.807946386
KICH (n=66)	Macrophage/Monocyte_MCPCOUNTER	0.167811221	0.181489328	0.294307018
KIRC (n=533)	Macrophage M0_CIBERSORT	-0.066519784	0.153884927	0.258630129
KIRC (n=533)	Macrophage M0_CIBERSORT-ABS	-0.051655022	0.268376795	0.395641467
KIRC (n=533)	Macrophage M1_CIBERSORT	0.145080564	0.001789606	0.005681289
KIRC (n=533)	Macrophage M1_CIBERSORT-ABS	0.342411484	3.98E-14	7.23E-13
KIRC (n=533)	Macrophage M1_QUANTISEQ	0.116434981	0.012360134	0.032203291
KIRC (n=533)	Macrophage M1_XCELL	0.129450051	0.005376166	0.01573512
KIRC (n=533)	Macrophage M2_CIBERSORT	0.053963699	0.247539302	0.372476777
KIRC (n=533)	Macrophage M2_CIBERSORT-ABS	0.330509273	3.27E-13	5.03E-12
KIRC (n=533)	Macrophage M2_QUANTISEQ	0.254314787	3.08E-08	2.28E-07
KIRC (n=533)	Macrophage M2_TIDE	-0.322175726	1.36E-12	1.85E-11
KIRC (n=533)	Macrophage M2_XCELL	-0.028786597	0.537548589	0.65956882
KIRC (n=533)	Macrophage_EPIC	0.133863788	0.003985035	0.011955106
KIRC (n=533)	Macrophage_TIMER	0.329192426	4.11E-13	6.16E-12
KIRC (n=533)	Macrophage_XCELL	0.170140738	0.000242597	0.00095762
KIRC (n=533)	Macrophage/Monocyte_MCPCOUNTER	0.349409084	1.10E-14	2.21E-13
KIRP (n=290)	Macrophage M0_CIBERSORT	-0.10169117	0.103165351	0.182056501
KIRP (n=290)	Macrophage M0_CIBERSORT-ABS	-0.047580609	0.446670336	0.578838449
KIRP (n=290)	Macrophage M1_CIBERSORT	0.084137704	0.177890272	0.289252474
KIRP (n=290)	Macrophage M1_CIBERSORT-ABS	0.245310953	6.83E-05	0.000305784
KIRP (n=290)	Macrophage M1_QUANTISEQ	0.19580557	0.001575094	0.005053777
KIRP (n=290)	Macrophage M1_XCELL	-0.132769531	0.033032749	0.073135237
KIRP (n=290)	Macrophage M2_CIBERSORT	-0.145746129	0.019171361	0.046570108
KIRP (n=290)	Macrophage M2_CIBERSORT-ABS	0.277373548	6.11E-06	3.36E-05
KIRP (n=290)	Macrophage M2_QUANTISEQ	0.053939054	0.388241503	0.521129535
KIRP (n=290)	Macrophage M2_TIDE	-0.529544508	4.74E-20	2.03E-18
KIRP (n=290)	Macrophage M2_XCELL	-0.354359785	4.76E-09	3.81E-08
KIRP (n=290)	Macrophage_EPIC	-0.086727964	0.164859714	0.273248145
KIRP (n=290)	Macrophage_TIMER	0.173777125	0.005125352	0.015148825
KIRP (n=290)	Macrophage_XCELL	-0.136433796	0.028447054	0.064652396
KIRP (n=290)	Macrophage/Monocyte_MCPCOUNTER	0.128498347	0.039157787	0.083610934
LGG (n=516)	Macrophage M0_CIBERSORT	-0.044632373	0.330186937	0.45856483
LGG (n=516)	Macrophage M0_CIBERSORT-ABS	-0.045253637	0.323493017	0.454068555
LGG (n=516)	Macrophage M1_CIBERSORT	-0.000389072	0.993230749	0.993230749
LGG (n=516)	Macrophage M1_CIBERSORT-ABS	0.026833654	0.558386881	0.676342087
LGG (n=516)	Macrophage M1_QUANTISEQ	-0.044563825	0.330930952	0.45856483
LGG (n=516)	Macrophage M1_XCELL	-0.305071495	9.39E-12	1.05E-10
LGG (n=516)	Macrophage M2_CIBERSORT	-0.272127103	1.46E-09	1.22E-08
LGG (n=516)	Macrophage M2_CIBERSORT-ABS	-0.11097131	0.015210071	0.038669671
LGG (n=516)	Macrophage M2_QUANTISEQ	-0.155272188	0.000657912	0.002295043
LGG (n=516)	Macrophage M2_TIDE	0.017446165	0.703604368	0.798038981
LGG (n=516)	Macrophage M2_XCELL	0.124235997	0.006535504	0.018672868
LGG (n=516)	Macrophage_EPIC	-0.181889704	6.34E-05	0.000286126
LGG (n=516)	Macrophage_TIMER	0.120837692	0.008176813	0.02271337
LGG (n=516)	Macrophage_XCELL	-0.207959985	4.54E-06	2.62E-05
LGG (n=516)	Macrophage/Monocyte_MCPCOUNTER	-0.032089552	0.483974753	0.614827655
LIHC (n=371)	Macrophage M0_CIBERSORT	0.112799724	0.036238052	0.078778373
LIHC (n=371)	Macrophage M0_CIBERSORT-ABS	0.225733282	2.31E-05	0.000114678
LIHC (n=371)	Macrophage M1_CIBERSORT	0.059294861	0.272063603	0.39775079
LIHC (n=371)	Macrophage M1_CIBERSORT-ABS	0.323827479	7.29E-10	6.73E-09
LIHC (n=371)	Macrophage M1_QUANTISEQ	0.323284163	7.81E-10	7.10E-09
LIHC (n=371)	Macrophage M1_XCELL	0.051058756	0.344378516	0.475004849
LIHC (n=371)	Macrophage M2_CIBERSORT	0.083097458	0.12343107	0.215286751
LIHC (n=371)	Macrophage M2_CIBERSORT-ABS	0.48755043	5.32E-22	2.68E-20
LIHC (n=371)	Macrophage M2_QUANTISEQ	0.425878011	1.24E-16	3.38E-15
LIHC (n=371)	Macrophage M2_TIDE	-0.335403668	1.62E-10	1.60E-09
LIHC (n=371)	Macrophage M2_XCELL	-0.22542796	2.37E-05	0.000115681
LIHC (n=371)	Macrophage_EPIC	-0.314954782	2.21E-09	1.81E-08
LIHC (n=371)	Macrophage_TIMER	0.383435888	1.58E-13	2.56E-12
LIHC (n=371)	Macrophage_XCELL	-0.078825414	0.143994118	0.244057827
LIHC (n=371)	Macrophage/Monocyte_MCPCOUNTER	0.393672562	3.09E-14	5.80E-13
LUAD (n=515)	Macrophage M0_CIBERSORT	-0.164587395	0.000242346	0.00095762
LUAD (n=515)	Macrophage M0_CIBERSORT-ABS	-0.088759826	0.048875717	0.100774675
LUAD (n=515)	Macrophage M1_CIBERSORT	0.090411292	0.044805972	0.093998542
LUAD (n=515)	Macrophage M1_CIBERSORT-ABS	0.17421269	0.000101031	0.000436106
LUAD (n=515)	Macrophage M1_QUANTISEQ	0.502208591	7.33E-33	2.20E-30
LUAD (n=515)	Macrophage M1_XCELL	0.055691334	0.217065998	0.337408287
LUAD (n=515)	Macrophage M2_CIBERSORT	0.210264526	2.48E-06	1.52E-05
LUAD (n=515)	Macrophage M2_CIBERSORT-ABS	0.313394775	1.07E-12	1.53E-11
LUAD (n=515)	Macrophage M2_QUANTISEQ	0.328000887	7.90E-14	1.35E-12
LUAD (n=515)	Macrophage M2_TIDE	-0.080514887	0.074085792	0.141565208
LUAD (n=515)	Macrophage M2_XCELL	0.166487017	0.000204676	0.000829768
LUAD (n=515)	Macrophage_EPIC	0.185085458	3.55E-05	0.00016776
LUAD (n=515)	Macrophage_TIMER	0.100233618	0.02604734	0.060024214
LUAD (n=515)	Macrophage_XCELL	0.162419131	0.000293231	0.001120627
LUAD (n=515)	Macrophage/Monocyte_MCPCOUNTER	0.049963892	0.268184131	0.395641467
LUSC (n=501)	Macrophage M0_CIBERSORT	-0.077347641	0.091527544	0.166413716
LUSC (n=501)	Macrophage M0_CIBERSORT-ABS	0.057154075	0.212761659	0.332440093
LUSC (n=501)	Macrophage M1_CIBERSORT	0.125976786	0.005866706	0.017087493
LUSC (n=501)	Macrophage M1_CIBERSORT-ABS	0.249293467	3.43E-08	2.51E-07
LUSC (n=501)	Macrophage M1_QUANTISEQ	0.347083408	5.98E-15	1.38E-13
LUSC (n=501)	Macrophage M1_XCELL	0.125294204	0.006142189	0.017717854
LUSC (n=501)	Macrophage M2_CIBERSORT	-0.013470533	0.769184097	0.839109924
LUSC (n=501)	Macrophage M2_CIBERSORT-ABS	0.220716959	1.13E-06	7.12E-06
LUSC (n=501)	Macrophage M2_QUANTISEQ	0.047331603	0.302257742	0.433519693
LUSC (n=501)	Macrophage M2_TIDE	-0.421771091	5.37E-22	2.68E-20
LUSC (n=501)	Macrophage M2_XCELL	0.085327901	0.062589391	0.122724296
LUSC (n=501)	Macrophage_EPIC	0.210782001	3.42E-06	2.03E-05
LUSC (n=501)	Macrophage_TIMER	-0.026841433	0.55868689	0.676342087
LUSC (n=501)	Macrophage_XCELL	0.162519584	0.0003654	0.001349959
LUSC (n=501)	Macrophage/Monocyte_MCPCOUNTER	0.273014011	1.34E-09	1.13E-08
MESO (n=87)	Macrophage M0_CIBERSORT	-0.256903796	0.017622796	0.043692882
MESO (n=87)	Macrophage M0_CIBERSORT-ABS	-0.255580615	0.018235501	0.044658371
MESO (n=87)	Macrophage M1_CIBERSORT	0.137625013	0.209101645	0.329293929
MESO (n=87)	Macrophage M1_CIBERSORT-ABS	0.15231033	0.164051419	0.272742753
MESO (n=87)	Macrophage M1_QUANTISEQ	0.126751864	0.247697057	0.372476777
MESO (n=87)	Macrophage M1_XCELL	-0.048793912	0.657432184	0.76297739
MESO (n=87)	Macrophage M2_CIBERSORT	-0.231630918	0.032923698	0.073135237
MESO (n=87)	Macrophage M2_CIBERSORT-ABS	0.005506822	0.960107221	0.967079819
MESO (n=87)	Macrophage M2_QUANTISEQ	0.341717847	0.00137061	0.004493804
MESO (n=87)	Macrophage M2_TIDE	-0.22849591	0.035435302	0.077313386
MESO (n=87)	Macrophage M2_XCELL	0.229366184	0.034722498	0.076313182
MESO (n=87)	Macrophage_EPIC	0.02371997	0.82939338	0.881625932
MESO (n=87)	Macrophage_TIMER	0.099728632	0.363822522	0.494996628
MESO (n=87)	Macrophage_XCELL	0.02061643	0.851441367	0.897829209
MESO (n=87)	Macrophage/Monocyte_MCPCOUNTER	0.007706443	0.94419451	0.958573107
OV (n=303)	Macrophage M0_CIBERSORT	-0.003468795	0.956567556	0.966229855
OV (n=303)	Macrophage M0_CIBERSORT-ABS	0.027614699	0.664547904	0.765921296
OV (n=303)	Macrophage M1_CIBERSORT	0.008296229	0.89636404	0.930481702
OV (n=303)	Macrophage M1_CIBERSORT-ABS	0.062690783	0.324508294	0.454068555
OV (n=303)	Macrophage M1_QUANTISEQ	0.210388629	0.000835854	0.002882255
OV (n=303)	Macrophage M1_XCELL	0.166963679	0.008292019	0.022927242
OV (n=303)	Macrophage M2_CIBERSORT	0.042554557	0.503863199	0.630724118
OV (n=303)	Macrophage M2_CIBERSORT-ABS	0.137495585	0.030079745	0.068105082
OV (n=303)	Macrophage M2_QUANTISEQ	0.111187658	0.07992575	0.150803302
OV (n=303)	Macrophage M2_TIDE	-0.275165516	1.06E-05	5.46E-05
OV (n=303)	Macrophage M2_XCELL	0.093811234	0.13991036	0.238483569
OV (n=303)	Macrophage_EPIC	0.103989479	0.101607278	0.180367949
OV (n=303)	Macrophage_TIMER	-0.007776879	0.902818678	0.932842867
OV (n=303)	Macrophage_XCELL	0.1626865	0.010129246	0.027331599
OV (n=303)	Macrophage/Monocyte_MCPCOUNTER	0.156811073	0.013236893	0.03408642
PAAD (n=179)	Macrophage M0_CIBERSORT	-0.045546837	0.554158156	0.675802629
PAAD (n=179)	Macrophage M0_CIBERSORT-ABS	0.054572968	0.478368886	0.610683685
PAAD (n=179)	Macrophage M1_CIBERSORT	0.146222818	0.056345106	0.113067102
PAAD (n=179)	Macrophage M1_CIBERSORT-ABS	0.269547087	0.000363647	0.001349959
PAAD (n=179)	Macrophage M1_QUANTISEQ	0.442814269	1.32E-09	1.13E-08
PAAD (n=179)	Macrophage M1_XCELL	-0.018721939	0.807969179	0.866217848
PAAD (n=179)	Macrophage M2_CIBERSORT	-0.0162117	0.833313032	0.883370706
PAAD (n=179)	Macrophage M2_CIBERSORT-ABS	0.352765819	2.22E-06	1.37E-05
PAAD (n=179)	Macrophage M2_QUANTISEQ	0.171727062	0.024712816	0.057920662
PAAD (n=179)	Macrophage M2_TIDE	-0.333430599	8.34E-06	4.43E-05
PAAD (n=179)	Macrophage M2_XCELL	-0.027144522	0.724521708	0.812504286
PAAD (n=179)	Macrophage_EPIC	0.193300271	0.011305014	0.029881093
PAAD (n=179)	Macrophage_TIMER	0.307544218	4.28E-05	0.000199104
PAAD (n=179)	Macrophage_XCELL	0.088926937	0.247421755	0.372476777
PAAD (n=179)	Macrophage/Monocyte_MCPCOUNTER	0.324649173	1.48E-05	7.51E-05
PCPG (n=181)	Macrophage M0_CIBERSORT	-0.134949521	0.082070564	0.153402924
PCPG (n=181)	Macrophage M0_CIBERSORT-ABS	-0.133909274	0.08447872	0.156926414
PCPG (n=181)	Macrophage M1_CIBERSORT	-0.015699632	0.840407305	0.8893199
PCPG (n=181)	Macrophage M1_CIBERSORT-ABS	0.036906217	0.635847522	0.743681312
PCPG (n=181)	Macrophage M1_QUANTISEQ	0.133686219	0.085002394	0.156927496
PCPG (n=181)	Macrophage M1_XCELL	-0.043586647	0.57595776	0.691478394
PCPG (n=181)	Macrophage M2_CIBERSORT	-0.027335778	0.725837162	0.812504286
PCPG (n=181)	Macrophage M2_CIBERSORT-ABS	0.160104961	0.038750742	0.083037303
PCPG (n=181)	Macrophage M2_QUANTISEQ	0.3200223	2.49E-05	0.000119389
PCPG (n=181)	Macrophage M2_TIDE	-0.079452112	0.307420175	0.437090296
PCPG (n=181)	Macrophage M2_XCELL	0.147794352	0.056642476	0.113174817
PCPG (n=181)	Macrophage_EPIC	-0.004329001	0.955721731	0.966229855
PCPG (n=181)	Macrophage_TIMER	0.288162496	0.000159154	0.000658568
PCPG (n=181)	Macrophage_XCELL	0.09663213	0.214128704	0.333707071
PCPG (n=181)	Macrophage/Monocyte_MCPCOUNTER	0.085421556	0.272376543	0.39775079
PRAD (n=498)	Macrophage M0_CIBERSORT	0.040225726	0.413180428	0.547258846
PRAD (n=498)	Macrophage M0_CIBERSORT-ABS	0.134634082	0.005954495	0.017259405
PRAD (n=498)	Macrophage M1_CIBERSORT	0.163255572	0.00083116	0.002882255
PRAD (n=498)	Macrophage M1_CIBERSORT-ABS	0.325930474	9.45E-12	1.05E-10
PRAD (n=498)	Macrophage M1_QUANTISEQ	0.191206164	8.70E-05	0.000380806
PRAD (n=498)	Macrophage M1_XCELL	-0.001797497	0.970842534	0.974089499
PRAD (n=498)	Macrophage M2_CIBERSORT	-0.058212332	0.236122009	0.361411238
PRAD (n=498)	Macrophage M2_CIBERSORT-ABS	0.29183334	1.30E-09	1.13E-08
PRAD (n=498)	Macrophage M2_QUANTISEQ	0.312272919	7.34E-11	7.34E-10
PRAD (n=498)	Macrophage M2_TIDE	-0.478507342	3.42E-25	2.93E-23
PRAD (n=498)	Macrophage M2_XCELL	-0.021659353	0.659583503	0.763996336
PRAD (n=498)	Macrophage_EPIC	0.218993608	6.54E-06	3.57E-05
PRAD (n=498)	Macrophage_TIMER	0.357162585	5.82E-14	1.03E-12
PRAD (n=498)	Macrophage_XCELL	0.155072912	0.001510936	0.004873988
PRAD (n=498)	Macrophage/Monocyte_MCPCOUNTER	0.158968833	0.001140746	0.003866936
READ (n=166)	Macrophage M0_CIBERSORT	-0.226595815	0.03174186	0.070799688
READ (n=166)	Macrophage M0_CIBERSORT-ABS	-0.017589065	0.869302347	0.913452554
READ (n=166)	Macrophage M1_CIBERSORT	0.157816796	0.137390252	0.235526146
READ (n=166)	Macrophage M1_CIBERSORT-ABS	0.19715149	0.062529291	0.122724296
READ (n=166)	Macrophage M1_QUANTISEQ	0.157239778	0.138852013	0.237353868
READ (n=166)	Macrophage M1_XCELL	0.030824981	0.7730312	0.841776262
READ (n=166)	Macrophage M2_CIBERSORT	0.026971218	0.800777776	0.863193963
READ (n=166)	Macrophage M2_CIBERSORT-ABS	0.116610178	0.27371974	0.398620981
READ (n=166)	Macrophage M2_QUANTISEQ	0.013397782	0.900261175	0.932842867
READ (n=166)	Macrophage M2_TIDE	-0.12235289	0.151318439	0.255749474
READ (n=166)	Macrophage M2_XCELL	0.014751687	0.890241966	0.926410576
READ (n=166)	Macrophage_EPIC	0.107417132	0.313587472	0.443755856
READ (n=166)	Macrophage_TIMER	0.173963425	0.101042195	0.180023908
READ (n=166)	Macrophage_XCELL	0.109230392	0.305440756	0.436343937
READ (n=166)	Macrophage/Monocyte_MCPCOUNTER	0.147927319	0.164100223	0.272742753
SARC (n=260)	Macrophage M0_CIBERSORT	-0.324110106	2.25E-07	1.52E-06
SARC (n=260)	Macrophage M0_CIBERSORT-ABS	-0.283943136	6.62E-06	3.58E-05
SARC (n=260)	Macrophage M1_CIBERSORT	0.245635125	0.000105838	0.000449452
SARC (n=260)	Macrophage M1_CIBERSORT-ABS	0.255872452	5.26E-05	0.000238999
SARC (n=260)	Macrophage M1_QUANTISEQ	0.205702124	0.001232305	0.00408499
SARC (n=260)	Macrophage M1_XCELL	0.009159267	0.886810961	0.925367959
SARC (n=260)	Macrophage M2_CIBERSORT	0.032414197	0.614360921	0.722777555
SARC (n=260)	Macrophage M2_CIBERSORT-ABS	0.226494917	0.000362122	0.001349959
SARC (n=260)	Macrophage M2_QUANTISEQ	0.02780079	0.66565726	0.765921296
SARC (n=260)	Macrophage M2_TIDE	-0.325619608	1.96E-07	1.35E-06
SARC (n=260)	Macrophage M2_XCELL	0.142798347	0.025709579	0.059789718
SARC (n=260)	Macrophage_EPIC	0.16849037	0.008357629	0.023002649
SARC (n=260)	Macrophage_TIMER	0.007299921	0.909678255	0.933003339
SARC (n=260)	Macrophage_XCELL	0.02280532	0.723003679	0.812363685
SARC (n=260)	Macrophage/Monocyte_MCPCOUNTER	0.169559806	0.007948374	0.022389787
SKCM (n=471)	Macrophage M0_CIBERSORT	-0.224463998	1.25E-06	7.82E-06
SKCM (n=471)	Macrophage M0_CIBERSORT-ABS	-0.040458208	0.388202151	0.521129535
SKCM (n=471)	Macrophage M1_CIBERSORT	0.320742556	2.15E-12	2.69E-11
SKCM (n=471)	Macrophage M1_CIBERSORT-ABS	0.448884115	4.84E-24	3.63E-22
SKCM (n=471)	Macrophage M1_QUANTISEQ	0.353749994	6.44E-15	1.43E-13
SKCM (n=471)	Macrophage M1_XCELL	0.131429251	0.004890511	0.014526269
SKCM (n=471)	Macrophage M2_CIBERSORT	0.01427236	0.760908403	0.833111391
SKCM (n=471)	Macrophage M2_CIBERSORT-ABS	0.390691432	4.09E-18	1.44E-16
SKCM (n=471)	Macrophage M2_QUANTISEQ	0.021737944	0.643015859	0.75060217
SKCM (n=471)	Macrophage M2_TIDE	-0.460293883	2.41E-25	2.41E-23
SKCM (n=471)	Macrophage M2_XCELL	-0.097342119	0.037509018	0.080664555
SKCM (n=471)	Macrophage_EPIC	0.165262201	0.000388684	0.001413397
SKCM (n=471)	Macrophage_TIMER	0.003705048	0.93704199	0.954541925
SKCM (n=471)	Macrophage_XCELL	0.166925663	0.000338546	0.00127753
SKCM (n=471)	Macrophage/Monocyte_MCPCOUNTER	0.386743792	9.39E-18	3.13E-16
SKCM-Metastasis (n=368)	Macrophage M0_CIBERSORT	-0.271604014	2.10E-07	1.43E-06
SKCM-Metastasis (n=368)	Macrophage M0_CIBERSORT-ABS	-0.099972241	0.060241263	0.119289629
SKCM-Metastasis (n=368)	Macrophage M1_CIBERSORT	0.306436723	3.92E-09	3.18E-08
SKCM-Metastasis (n=368)	Macrophage M1_CIBERSORT-ABS	0.432754753	1.37E-17	4.33E-16
SKCM-Metastasis (n=368)	Macrophage M1_QUANTISEQ	0.320122846	7.06E-10	6.62E-09
SKCM-Metastasis (n=368)	Macrophage M1_XCELL	0.108573884	0.041189295	0.087327127
SKCM-Metastasis (n=368)	Macrophage M2_CIBERSORT	0.007316164	0.89089817	0.926410576
SKCM-Metastasis (n=368)	Macrophage M2_CIBERSORT-ABS	0.354050541	6.82E-12	8.02E-11
SKCM-Metastasis (n=368)	Macrophage M2_QUANTISEQ	0.021225775	0.690635384	0.787797016
SKCM-Metastasis (n=368)	Macrophage M2_TIDE	-0.444917339	1.30E-18	4.88E-17
SKCM-Metastasis (n=368)	Macrophage M2_XCELL	-0.10419648	0.050130792	0.102307739
SKCM-Metastasis (n=368)	Macrophage_EPIC	0.129815737	0.014518146	0.037067606
SKCM-Metastasis (n=368)	Macrophage_TIMER	-0.048885602	0.359104678	0.491924217
SKCM-Metastasis (n=368)	Macrophage_XCELL	0.133810078	0.011733487	0.030742761
SKCM-Metastasis (n=368)	Macrophage/Monocyte_MCPCOUNTER	0.351300384	1.01E-11	1.11E-10
SKCM-Primary (n=103)	Macrophage M0_CIBERSORT	-0.189958046	0.05583926	0.112428041
SKCM-Primary (n=103)	Macrophage M0_CIBERSORT-ABS	-0.035980807	0.719575614	0.810028834
SKCM-Primary (n=103)	Macrophage M1_CIBERSORT	0.337958001	0.000512866	0.00182065
SKCM-Primary (n=103)	Macrophage M1_CIBERSORT-ABS	0.40562035	2.34E-05	0.000115255
SKCM-Primary (n=103)	Macrophage M1_QUANTISEQ	0.312356249	0.001392836	0.004541855
SKCM-Primary (n=103)	Macrophage M1_XCELL	-0.098879377	0.322785151	0.454068555
SKCM-Primary (n=103)	Macrophage M2_CIBERSORT	0.071958031	0.4723158	0.606829722
SKCM-Primary (n=103)	Macrophage M2_CIBERSORT-ABS	0.357630572	0.000224075	0.000902314
SKCM-Primary (n=103)	Macrophage M2_QUANTISEQ	-0.191519978	0.053816789	0.108720786
SKCM-Primary (n=103)	Macrophage M2_TIDE	-0.39619732	3.75E-05	0.000175995
SKCM-Primary (n=103)	Macrophage M2_XCELL	-0.304038952	0.001891928	0.005943229
SKCM-Primary (n=103)	Macrophage_EPIC	0.077516645	0.438695872	0.570970766
SKCM-Primary (n=103)	Macrophage_TIMER	0.058614217	0.558425202	0.676342087
SKCM-Primary (n=103)	Macrophage_XCELL	-0.066822386	0.504579295	0.630724118
SKCM-Primary (n=103)	Macrophage/Monocyte_MCPCOUNTER	0.308324462	0.001617521	0.005162299
STAD (n=415)	Macrophage M0_CIBERSORT	-0.114271087	0.026110533	0.060024214
STAD (n=415)	Macrophage M0_CIBERSORT-ABS	0.012438029	0.809282242	0.866217848
STAD (n=415)	Macrophage M1_CIBERSORT	0.230894489	5.58E-06	3.16E-05
STAD (n=415)	Macrophage M1_CIBERSORT-ABS	0.319106667	2.03E-10	1.97E-09
STAD (n=415)	Macrophage M1_QUANTISEQ	0.368257103	1.29E-13	2.15E-12
STAD (n=415)	Macrophage M1_XCELL	0.250501905	7.83E-07	5.00E-06
STAD (n=415)	Macrophage M2_CIBERSORT	0.041396545	0.421635419	0.554783447
STAD (n=415)	Macrophage M2_CIBERSORT-ABS	0.236713326	3.17E-06	1.92E-05
STAD (n=415)	Macrophage M2_QUANTISEQ	0.07096011	0.16801159	0.276183435
STAD (n=415)	Macrophage M2_TIDE	-0.460969473	2.45E-21	1.13E-19
STAD (n=415)	Macrophage M2_XCELL	0.114390093	0.025954232	0.060024214
STAD (n=415)	Macrophage_EPIC	0.227730773	7.54E-06	4.04E-05
STAD (n=415)	Macrophage_TIMER	0.087080864	0.090474337	0.164998791
STAD (n=415)	Macrophage_XCELL	0.284165739	1.80E-08	1.40E-07
STAD (n=415)	Macrophage/Monocyte_MCPCOUNTER	0.341352263	8.51E-12	9.82E-11
TGCT (n=150)	Macrophage M0_CIBERSORT	-0.045016765	0.58822195	0.698877564
TGCT (n=150)	Macrophage M0_CIBERSORT-ABS	0.167872798	0.042111073	0.08865489
TGCT (n=150)	Macrophage M1_CIBERSORT	-0.172661483	0.036503776	0.07906955
TGCT (n=150)	Macrophage M1_CIBERSORT-ABS	0.156216373	0.058828736	0.116878283
TGCT (n=150)	Macrophage M1_QUANTISEQ	0.099160163	0.232111603	0.356181487
TGCT (n=150)	Macrophage M1_XCELL	-0.160910347	0.051536402	0.104672558
TGCT (n=150)	Macrophage M2_CIBERSORT	-0.353986798	1.09E-05	5.59E-05
TGCT (n=150)	Macrophage M2_CIBERSORT-ABS	-0.043802685	0.598333502	0.70744633
TGCT (n=150)	Macrophage M2_QUANTISEQ	0.244643332	0.002823416	0.008643111
TGCT (n=150)	Macrophage M2_TIDE	-0.037290552	0.65384995	0.761766932
TGCT (n=150)	Macrophage M2_XCELL	-0.107686948	0.194195393	0.308246656
TGCT (n=150)	Macrophage_EPIC	0.112725355	0.174022474	0.285282744
TGCT (n=150)	Macrophage_TIMER	0.110230476	0.183808929	0.296466015
TGCT (n=150)	Macrophage_XCELL	-0.116963487	0.158289398	0.265289493
TGCT (n=150)	Macrophage/Monocyte_MCPCOUNTER	0.302289213	0.000198264	0.000809243
THCA (n=509)	Macrophage M0_CIBERSORT	0.102138414	0.024043781	0.056796332
THCA (n=509)	Macrophage M0_CIBERSORT-ABS	0.174538501	0.00010637	0.000449452
THCA (n=509)	Macrophage M1_CIBERSORT	0.1090489	0.015953305	0.040218416
THCA (n=509)	Macrophage M1_CIBERSORT-ABS	0.182849211	4.84E-05	0.000221683
THCA (n=509)	Macrophage M1_QUANTISEQ	0.354392103	6.91E-16	1.73E-14
THCA (n=509)	Macrophage M1_XCELL	-0.022452142	0.620759338	0.728875935
THCA (n=509)	Macrophage M2_CIBERSORT	0.101857493	0.024436866	0.057498508
THCA (n=509)	Macrophage M2_CIBERSORT-ABS	0.388123924	5.42E-19	2.17E-17
THCA (n=509)	Macrophage M2_QUANTISEQ	0.073223328	0.106185739	0.186837078
THCA (n=509)	Macrophage M2_TIDE	-0.317607411	6.72E-13	9.83E-12
THCA (n=509)	Macrophage M2_XCELL	-0.128733997	0.004394038	0.013116533
THCA (n=509)	Macrophage_EPIC	0.310850852	2.16E-12	2.69E-11
THCA (n=509)	Macrophage_TIMER	0.299107463	1.52E-11	1.60E-10
THCA (n=509)	Macrophage_XCELL	0.063414125	0.161909167	0.27060028
THCA (n=509)	Macrophage/Monocyte_MCPCOUNTER	-0.10107934	0.025554827	0.059661075
THYM (n=120)	Macrophage M0_CIBERSORT	-0.244232836	0.008527083	0.023361872
THYM (n=120)	Macrophage M0_CIBERSORT-ABS	-0.206660364	0.026694626	0.060900287
THYM (n=120)	Macrophage M1_CIBERSORT	0.206690218	0.026672222	0.060900287
THYM (n=120)	Macrophage M1_CIBERSORT-ABS	0.326512118	0.000368989	0.001349959
THYM (n=120)	Macrophage M1_QUANTISEQ	0.067047515	0.476494769	0.610683685
THYM (n=120)	Macrophage M1_XCELL	0.061852307	0.51138975	0.637658435
THYM (n=120)	Macrophage M2_CIBERSORT	0.085620232	0.362919332	0.494889998
THYM (n=120)	Macrophage M2_CIBERSORT-ABS	0.218837764	0.018788922	0.045826638
THYM (n=120)	Macrophage M2_QUANTISEQ	0.32088461	0.000471496	0.001693998
THYM (n=120)	Macrophage M2_TIDE	-0.239202223	0.010034863	0.027243972
THYM (n=120)	Macrophage M2_XCELL	0.202114266	0.03029864	0.068342798
THYM (n=120)	Macrophage_EPIC	0.097568499	0.299571448	0.431038054
THYM (n=120)	Macrophage_TIMER	0.232517123	0.012398267	0.032203291
THYM (n=120)	Macrophage_XCELL	0.031486181	0.738344918	0.81700121
THYM (n=120)	Macrophage/Monocyte_MCPCOUNTER	0.40839643	5.87E-06	3.29E-05
UCEC (n=545)	Macrophage M0_CIBERSORT	0.058804293	0.586292111	0.698877564
UCEC (n=545)	Macrophage M0_CIBERSORT-ABS	0.141409887	0.18878232	0.302051711
UCEC (n=545)	Macrophage M1_CIBERSORT	0.175918572	0.101113428	0.180023908
UCEC (n=545)	Macrophage M1_CIBERSORT-ABS	0.196799076	0.066097946	0.128762232
UCEC (n=545)	Macrophage M1_QUANTISEQ	0.043169255	0.689628337	0.787797016
UCEC (n=545)	Macrophage M1_XCELL	-0.066222324	0.539868699	0.661063713
UCEC (n=545)	Macrophage M2_CIBERSORT	-0.07918287	0.463355372	0.597877899
UCEC (n=545)	Macrophage M2_CIBERSORT-ABS	0.148288808	0.167950672	0.276183435
UCEC (n=545)	Macrophage M2_QUANTISEQ	0.15972984	0.137137272	0.235526146
UCEC (n=545)	Macrophage M2_TIDE	-0.328617241	8.32E-09	6.57E-08
UCEC (n=545)	Macrophage M2_XCELL	0.006622868	0.951167801	0.964021419
UCEC (n=545)	Macrophage_EPIC	0.036184056	0.737856825	0.81700121
UCEC (n=545)	Macrophage_TIMER	-0.106050015	0.325415798	0.454068555
UCEC (n=545)	Macrophage_XCELL	0.024496298	0.820778387	0.876275858
UCEC (n=545)	Macrophage/Monocyte_MCPCOUNTER	0.194139665	0.069918629	0.13570662
UCS (n=57)	Macrophage M0_CIBERSORT	0.275472678	0.0458836	0.095923903
UCS (n=57)	Macrophage M0_CIBERSORT-ABS	0.482559677	0.000252878	0.00099168
UCS (n=57)	Macrophage M1_CIBERSORT	0.033837765	0.809913687	0.866217848
UCS (n=57)	Macrophage M1_CIBERSORT-ABS	0.087165032	0.534848019	0.657600024
UCS (n=57)	Macrophage M1_QUANTISEQ	0.071043551	0.613199618	0.722777555
UCS (n=57)	Macrophage M1_XCELL	0.188459615	0.17655566	0.288646856
UCS (n=57)	Macrophage M2_CIBERSORT	0.035396421	0.801331729	0.863193963
UCS (n=57)	Macrophage M2_CIBERSORT-ABS	0.239678393	0.083885669	0.1563087
UCS (n=57)	Macrophage M2_QUANTISEQ	0.480247199	0.000273417	0.00105839
UCS (n=57)	Macrophage M2_TIDE	-0.481843211	0.000259087	0.001009428
UCS (n=57)	Macrophage M2_XCELL	0.045448529	0.746583433	0.821926715
UCS (n=57)	Macrophage_EPIC	0.126590587	0.366388469	0.496675269
UCS (n=57)	Macrophage_TIMER	0.43253231	0.001218388	0.004061294
UCS (n=57)	Macrophage_XCELL	0.271437202	0.049292115	0.101285168
UCS (n=57)	Macrophage/Monocyte_MCPCOUNTER	-0.105586076	0.451776918	0.584194291
UVM (n=80)	Macrophage M0_CIBERSORT	-0.189461801	0.098879153	0.177096991
UVM (n=80)	Macrophage M0_CIBERSORT-ABS	-0.060869636	0.598971226	0.70744633
UVM (n=80)	Macrophage M1_CIBERSORT	0.197717574	0.084771587	0.156927496
UVM (n=80)	Macrophage M1_CIBERSORT-ABS	0.272296634	0.016585458	0.041291596
UVM (n=80)	Macrophage M1_QUANTISEQ	0.500608363	3.54E-06	2.08E-05
UVM (n=80)	Macrophage M1_XCELL	0.049445617	0.669344257	0.767890162
UVM (n=80)	Macrophage M2_CIBERSORT	-0.177169069	0.123208344	0.215286751
UVM (n=80)	Macrophage M2_CIBERSORT-ABS	0.461542244	2.39E-05	0.000115681
UVM (n=80)	Macrophage M2_QUANTISEQ	0.024841155	0.830197753	0.881625932
UVM (n=80)	Macrophage M2_TIDE	-0.269287801	0.017871555	0.044127297
UVM (n=80)	Macrophage M2_XCELL	-0.077996518	0.500152181	0.62912224
UVM (n=80)	Macrophage_EPIC	0.141610244	0.219258598	0.339059688
UVM (n=80)	Macrophage_TIMER	0.153143032	0.183616052	0.296466015
UVM (n=80)	Macrophage_XCELL	0.133930045	0.24554053	0.372476777
UVM (n=80)	Macrophage/Monocyte_MCPCOUNTER	0.553992378	1.73E-07	1.20E-06
