# Supplementary material for: Pan-cancer analysis for the prognostic and immunological role of CD47: interact with TNFRSF9 inducing CD8 + T cell exhaustion
Source: Discov Oncol. 2024 May 8;15:149. doi: 10.1007/s12672-024-00951-z (PMC11078914; doi:10.1007/s12672-024-00951-z)
Supplement: Supplementary file 1 — Additional file1 (ZIP 95 KB) [file 12672_2024_951_MOESM1_ESM.zip › Suplemental information/Immune data/Tfh,Tgd,TNK.csv]

cancer	infiltrates	rho	p	adj.p
ACC (n=79)	T cell follicular helper_CIBERSORT	0.028958889	0.80784633	0.893470595
ACC (n=79)	T cell follicular helper_CIBERSORT-ABS	0.134076417	0.258100374	0.456285804
ACC (n=79)	T cell gamma delta_CIBERSORT	0.026599393	0.823238012	0.902178643
ACC (n=79)	T cell gamma delta_CIBERSORT-ABS	0.043719288	0.713420415	0.84731763
ACC (n=79)	T cell gamma delta_XCELL	0.043430332	0.715233403	0.84731763
ACC (n=79)	T cell NK_XCELL	-0.143363395	0.226271985	0.427012882
BLCA (n=408)	T cell follicular helper_CIBERSORT	0.141976557	0.006369069	0.028841068
BLCA (n=408)	T cell follicular helper_CIBERSORT-ABS	0.336285559	3.52E-11	1.21E-09
BLCA (n=408)	T cell gamma delta_CIBERSORT	-0.070645659	0.17627991	0.377742664
BLCA (n=408)	T cell gamma delta_CIBERSORT-ABS	-0.05768981	0.269663866	0.459002325
BLCA (n=408)	T cell gamma delta_XCELL	-0.016548498	0.751701268	0.860431799
BLCA (n=408)	T cell NK_XCELL	-0.210696747	4.62E-05	0.000528284
BRCA (n=1100)	T cell follicular helper_CIBERSORT	-0.018044386	0.569879068	0.735327829
BRCA (n=1100)	T cell follicular helper_CIBERSORT-ABS	0.17839117	1.49E-08	3.97E-07
BRCA (n=1100)	T cell gamma delta_CIBERSORT	0.069450237	0.028560536	0.096542656
BRCA (n=1100)	T cell gamma delta_CIBERSORT-ABS	0.08423711	0.0078795	0.034383272
BRCA (n=1100)	T cell gamma delta_XCELL	0.03886366	0.220874857	0.420714013
BRCA (n=1100)	T cell NK_XCELL	-0.312427412	6.03E-24	1.45E-21
BRCA-Basal (n=191)	T cell follicular helper_CIBERSORT	0.016096047	0.833039648	0.903322872
BRCA-Basal (n=191)	T cell follicular helper_CIBERSORT-ABS	0.253469863	0.000739015	0.004926769
BRCA-Basal (n=191)	T cell gamma delta_CIBERSORT	0.051008788	0.503854243	0.691000105
BRCA-Basal (n=191)	T cell gamma delta_CIBERSORT-ABS	0.061465513	0.42041353	0.62283486
BRCA-Basal (n=191)	T cell gamma delta_XCELL	0.050276233	0.510007657	0.695464987
BRCA-Basal (n=191)	T cell NK_XCELL	-0.258763438	0.000565525	0.003877884
BRCA-Her2 (n=82)	T cell follicular helper_CIBERSORT	-0.083696964	0.484557791	0.678466498
BRCA-Her2 (n=82)	T cell follicular helper_CIBERSORT-ABS	0.130059773	0.276192574	0.463539984
BRCA-Her2 (n=82)	T cell gamma delta_CIBERSORT	0.026972114	0.822056001	0.902178643
BRCA-Her2 (n=82)	T cell gamma delta_CIBERSORT-ABS	0.032052479	0.789251261	0.889297195
BRCA-Her2 (n=82)	T cell gamma delta_XCELL	0.083378256	0.486228591	0.678466498
BRCA-Her2 (n=82)	T cell NK_XCELL	-0.0484476	0.686113984	0.82333678
BRCA-LumA (n=568)	T cell follicular helper_CIBERSORT	-0.143249777	0.001090255	0.006709263
BRCA-LumA (n=568)	T cell follicular helper_CIBERSORT-ABS	0.069694883	0.113470229	0.269805223
BRCA-LumA (n=568)	T cell gamma delta_CIBERSORT	0.037547479	0.394228063	0.596023571
BRCA-LumA (n=568)	T cell gamma delta_CIBERSORT-ABS	0.056325749	0.201027534	0.402055067
BRCA-LumA (n=568)	T cell gamma delta_XCELL	0.049187052	0.264265528	0.456285804
BRCA-LumA (n=568)	T cell NK_XCELL	-0.374292445	1.23E-18	1.47E-16
BRCA-LumB (n=219)	T cell follicular helper_CIBERSORT	0.01507685	0.835573656	0.903322872
BRCA-LumB (n=219)	T cell follicular helper_CIBERSORT-ABS	0.087454207	0.227740203	0.427012882
BRCA-LumB (n=219)	T cell gamma delta_CIBERSORT	0.187416947	0.009239185	0.039409628
BRCA-LumB (n=219)	T cell gamma delta_CIBERSORT-ABS	0.184098195	0.010583203	0.043050319
BRCA-LumB (n=219)	T cell gamma delta_XCELL	0.110238411	0.127964817	0.28973166
BRCA-LumB (n=219)	T cell NK_XCELL	-0.341209577	1.28E-06	2.79E-05
CESC (n=306)	T cell follicular helper_CIBERSORT	-0.014800968	0.806273169	0.893470595
CESC (n=306)	T cell follicular helper_CIBERSORT-ABS	0.140368507	0.01942794	0.070647056
CESC (n=306)	T cell gamma delta_CIBERSORT	-0.036700064	0.543019256	0.730717701
CESC (n=306)	T cell gamma delta_CIBERSORT-ABS	-0.03451849	0.567271315	0.735327829
CESC (n=306)	T cell gamma delta_XCELL	0.165798703	0.005672552	0.026181009
CESC (n=306)	T cell NK_XCELL	-0.116429243	0.052917462	0.158752386
CHOL (n=36)	T cell follicular helper_CIBERSORT	-0.011892938	0.945939596	0.969267888
CHOL (n=36)	T cell follicular helper_CIBERSORT-ABS	0.128463153	0.462063802	0.672092804
CHOL (n=36)	T cell gamma delta_CIBERSORT	0.311084474	0.068912435	0.192313773
CHOL (n=36)	T cell gamma delta_CIBERSORT-ABS	0.306155147	0.073665213	0.203214382
CHOL (n=36)	T cell gamma delta_XCELL	-0.12979422	0.457398101	0.669363075
CHOL (n=36)	T cell NK_XCELL	-0.102093831	0.559497489	0.734448003
COAD (n=458)	T cell follicular helper_CIBERSORT	0.035786656	0.554560157	0.734448003
COAD (n=458)	T cell follicular helper_CIBERSORT-ABS	0.219104484	0.000250767	0.002149429
COAD (n=458)	T cell gamma delta_CIBERSORT	0.035782453	0.55460669	0.734448003
COAD (n=458)	T cell gamma delta_CIBERSORT-ABS	0.036654391	0.544993618	0.730717701
COAD (n=458)	T cell gamma delta_XCELL	0.201180651	0.000792564	0.005140958
COAD (n=458)	T cell NK_XCELL	-0.260055948	1.25E-05	0.000187837
DLBC (n=48)	T cell follicular helper_CIBERSORT	-0.348708484	0.025454986	0.089841126
DLBC (n=48)	T cell follicular helper_CIBERSORT-ABS	0.23405208	0.140787837	0.315436676
DLBC (n=48)	T cell gamma delta_CIBERSORT	-0.276521497	0.080092232	0.212903413
DLBC (n=48)	T cell gamma delta_CIBERSORT-ABS	-0.114667943	0.475297244	0.678466498
DLBC (n=48)	T cell gamma delta_XCELL	-0.298356171	0.058127034	0.170127906
DLBC (n=48)	T cell NK_XCELL	-0.024160982	0.880809428	0.927167819
ESCA (n=185)	T cell follicular helper_CIBERSORT	0.003124802	0.966792348	0.978952091
ESCA (n=185)	T cell follicular helper_CIBERSORT-ABS	0.076709581	0.306068644	0.499703908
ESCA (n=185)	T cell gamma delta_CIBERSORT	-0.024547313	0.743598562	0.85799834
ESCA (n=185)	T cell gamma delta_CIBERSORT-ABS	-0.02473537	0.741703528	0.85799834
ESCA (n=185)	T cell gamma delta_XCELL	0.10614414	0.156143633	0.340677017
ESCA (n=185)	T cell NK_XCELL	0.037901095	0.613463638	0.770844362
GBM (n=153)	T cell follicular helper_CIBERSORT	-0.190302662	0.025919034	0.090153163
GBM (n=153)	T cell follicular helper_CIBERSORT-ABS	-0.091114027	0.289647564	0.476132981
GBM (n=153)	T cell gamma delta_CIBERSORT	0.013065207	0.879557961	0.927167819
GBM (n=153)	T cell gamma delta_CIBERSORT-ABS	0.013681502	0.873922562	0.927167819
GBM (n=153)	T cell gamma delta_XCELL	-0.22712819	0.007605805	0.033803577
GBM (n=153)	T cell NK_XCELL	-0.159613075	0.062452691	0.17633701
HNSC (n=522)	T cell follicular helper_CIBERSORT	-0.063150202	0.161941216	0.350143169
HNSC (n=522)	T cell follicular helper_CIBERSORT-ABS	0.059229273	0.189662305	0.392404769
HNSC (n=522)	T cell gamma delta_CIBERSORT	-0.076623365	0.089552692	0.231103722
HNSC (n=522)	T cell gamma delta_CIBERSORT-ABS	-0.073136412	0.105170389	0.257978789
HNSC (n=522)	T cell gamma delta_XCELL	0.106069384	0.018603081	0.0686883
HNSC (n=522)	T cell NK_XCELL	0.133663905	0.002972111	0.015176735
HNSC-HPV- (n=422)	T cell follicular helper_CIBERSORT	-0.129783469	0.009361975	0.039409628
HNSC-HPV- (n=422)	T cell follicular helper_CIBERSORT-ABS	-0.015790786	0.752877824	0.860431799
HNSC-HPV- (n=422)	T cell gamma delta_CIBERSORT	-0.118829599	0.017426465	0.065349242
HNSC-HPV- (n=422)	T cell gamma delta_CIBERSORT-ABS	-0.116453085	0.019821775	0.071003374
HNSC-HPV- (n=422)	T cell gamma delta_XCELL	0.061961391	0.216258623	0.415216557
HNSC-HPV- (n=422)	T cell NK_XCELL	0.199023596	6.12E-05	0.000667501
HNSC-HPV+ (n=98)	T cell follicular helper_CIBERSORT	0.050148028	0.640713505	0.792635264
HNSC-HPV+ (n=98)	T cell follicular helper_CIBERSORT-ABS	0.156921404	0.141946504	0.315436676
HNSC-HPV+ (n=98)	T cell gamma delta_CIBERSORT	-0.001193493	0.991143489	0.991143489
HNSC-HPV+ (n=98)	T cell gamma delta_CIBERSORT-ABS	0.006867063	0.949074807	0.969267888
HNSC-HPV+ (n=98)	T cell gamma delta_XCELL	0.166610812	0.118638887	0.276440125
HNSC-HPV+ (n=98)	T cell NK_XCELL	-0.039002638	0.716689495	0.84731763
KICH (n=66)	T cell follicular helper_CIBERSORT	-0.147112686	0.242233408	0.445044765
KICH (n=66)	T cell follicular helper_CIBERSORT-ABS	0.025285774	0.841530011	0.905682523
KICH (n=66)	T cell gamma delta_CIBERSORT	0.102631352	0.415910341	0.61999057
KICH (n=66)	T cell gamma delta_CIBERSORT-ABS	0.11524299	0.360642513	0.558414213
KICH (n=66)	T cell gamma delta_XCELL	0.399662343	0.000972813	0.006144081
KICH (n=66)	T cell NK_XCELL	-0.489822139	3.45E-05	0.000460576
KIRC (n=533)	T cell follicular helper_CIBERSORT	-0.091543133	0.0494948	0.152291692
KIRC (n=533)	T cell follicular helper_CIBERSORT-ABS	0.050575978	0.27851656	0.464194266
KIRC (n=533)	T cell gamma delta_CIBERSORT	0.082105141	0.078228167	0.211987009
KIRC (n=533)	T cell gamma delta_CIBERSORT-ABS	0.132953158	0.00424202	0.020777239
KIRC (n=533)	T cell gamma delta_XCELL	-0.054280031	0.244774621	0.445044765
KIRC (n=533)	T cell NK_XCELL	-0.331477667	2.77E-13	1.33E-11
KIRP (n=290)	T cell follicular helper_CIBERSORT	0.03387497	0.588076198	0.754750201
KIRP (n=290)	T cell follicular helper_CIBERSORT-ABS	0.16113756	0.009523993	0.039409628
KIRP (n=290)	T cell gamma delta_CIBERSORT	-0.058664531	0.347974735	0.545842721
KIRP (n=290)	T cell gamma delta_CIBERSORT-ABS	-0.052912405	0.397349047	0.596023571
KIRP (n=290)	T cell gamma delta_XCELL	-0.128851437	0.038617458	0.121949869
KIRP (n=290)	T cell NK_XCELL	-0.214611408	0.000518599	0.0036607
LGG (n=516)	T cell follicular helper_CIBERSORT	0.080525695	0.078611849	0.211987009
LGG (n=516)	T cell follicular helper_CIBERSORT-ABS	0.126639646	0.005559825	0.026163883
LGG (n=516)	T cell gamma delta_CIBERSORT	-0.004772592	0.917112545	0.948737115
LGG (n=516)	T cell gamma delta_CIBERSORT-ABS	-0.004772592	0.917112545	0.948737115
LGG (n=516)	T cell gamma delta_XCELL	-0.018596404	0.68507498	0.82333678
LGG (n=516)	T cell NK_XCELL	-0.169387289	0.000198771	0.001834811
LIHC (n=371)	T cell follicular helper_CIBERSORT	0.007621529	0.887828941	0.930475746
LIHC (n=371)	T cell follicular helper_CIBERSORT-ABS	0.199672685	0.000189247	0.001816771
LIHC (n=371)	T cell gamma delta_CIBERSORT	0.03710993	0.492069214	0.682639372
LIHC (n=371)	T cell gamma delta_CIBERSORT-ABS	0.058072417	0.282088033	0.46690433
LIHC (n=371)	T cell gamma delta_XCELL	-0.002243824	0.96687658	0.978952091
LIHC (n=371)	T cell NK_XCELL	0.025406986	0.638157088	0.792635264
LUAD (n=515)	T cell follicular helper_CIBERSORT	-0.177445238	7.45E-05	0.000777506
LUAD (n=515)	T cell follicular helper_CIBERSORT-ABS	-0.001653129	0.970794157	0.978952091
LUAD (n=515)	T cell gamma delta_CIBERSORT	0.057098527	0.205653641	0.407908047
LUAD (n=515)	T cell gamma delta_CIBERSORT-ABS	0.058462064	0.19501616	0.393309902
LUAD (n=515)	T cell gamma delta_XCELL	0.000883236	0.984393381	0.988512182
LUAD (n=515)	T cell NK_XCELL	0.141623323	0.001618958	0.009476829
LUSC (n=501)	T cell follicular helper_CIBERSORT	-0.011643702	0.79977086	0.893470595
LUSC (n=501)	T cell follicular helper_CIBERSORT-ABS	0.162092506	0.000378845	0.002932996
LUSC (n=501)	T cell gamma delta_CIBERSORT	0.077027456	0.092881764	0.23714493
LUSC (n=501)	T cell gamma delta_CIBERSORT-ABS	0.079817179	0.081606657	0.212903413
LUSC (n=501)	T cell gamma delta_XCELL	-0.075358093	0.100203992	0.250509981
LUSC (n=501)	T cell NK_XCELL	0.070695038	0.123102374	0.281376856
MESO (n=87)	T cell follicular helper_CIBERSORT	-0.014539739	0.89492739	0.933837277
MESO (n=87)	T cell follicular helper_CIBERSORT-ABS	0.036003927	0.743568753	0.85799834
MESO (n=87)	T cell gamma delta_CIBERSORT	-0.107094067	0.329288245	0.530397173
MESO (n=87)	T cell gamma delta_CIBERSORT-ABS	-0.105086835	0.338485938	0.537990895
MESO (n=87)	T cell gamma delta_XCELL	-0.122862632	0.262621708	0.456285804
MESO (n=87)	T cell NK_XCELL	-0.323046204	0.002565269	0.013992375
OV (n=303)	T cell follicular helper_CIBERSORT	0.033237467	0.601681746	0.764040313
OV (n=303)	T cell follicular helper_CIBERSORT-ABS	0.110574655	0.081612975	0.212903413
OV (n=303)	T cell gamma delta_CIBERSORT	-0.044572132	0.483836478	0.678466498
OV (n=303)	T cell gamma delta_CIBERSORT-ABS	-0.044328243	0.486234324	0.678466498
OV (n=303)	T cell gamma delta_XCELL	0.028785958	0.651238103	0.797434412
OV (n=303)	T cell NK_XCELL	-0.15926082	0.011851661	0.047406642
PAAD (n=179)	T cell follicular helper_CIBERSORT	-0.072655616	0.344977708	0.544701644
PAAD (n=179)	T cell follicular helper_CIBERSORT-ABS	0.121456661	0.113543031	0.269805223
PAAD (n=179)	T cell gamma delta_CIBERSORT	-0.05417771	0.481565885	0.678466498
PAAD (n=179)	T cell gamma delta_CIBERSORT-ABS	-0.051745317	0.501491222	0.691000105
PAAD (n=179)	T cell gamma delta_XCELL	-0.012417928	0.871935364	0.927167819
PAAD (n=179)	T cell NK_XCELL	-0.308999847	3.92E-05	0.000470388
PCPG (n=181)	T cell follicular helper_CIBERSORT	-0.04492948	0.56424542	0.735327829
PCPG (n=181)	T cell follicular helper_CIBERSORT-ABS	0.065928554	0.397270001	0.596023571
PCPG (n=181)	T cell gamma delta_CIBERSORT	0.026089118	0.737873733	0.85799834
PCPG (n=181)	T cell gamma delta_CIBERSORT-ABS	0.02696137	0.729445197	0.85799834
PCPG (n=181)	T cell gamma delta_XCELL	-0.10130679	0.192679503	0.393309902
PCPG (n=181)	T cell NK_XCELL	-0.228924243	0.002922697	0.015176735
PRAD (n=498)	T cell follicular helper_CIBERSORT	-0.172138544	0.000420698	0.003155234
PRAD (n=498)	T cell follicular helper_CIBERSORT-ABS	0.154913115	0.001528247	0.009169482
PRAD (n=498)	T cell gamma delta_CIBERSORT	-0.106518992	0.029839383	0.099464612
PRAD (n=498)	T cell gamma delta_CIBERSORT-ABS	-0.09929022	0.042965886	0.133919644
PRAD (n=498)	T cell gamma delta_XCELL	0.047704673	0.331740913	0.530785462
PRAD (n=498)	T cell NK_XCELL	-0.225244852	3.48E-06	6.43E-05
READ (n=166)	T cell follicular helper_CIBERSORT	0.116580308	0.273843497	0.462834079
READ (n=166)	T cell follicular helper_CIBERSORT-ABS	0.261894801	0.012648774	0.048962996
READ (n=166)	T cell gamma delta_CIBERSORT	-0.170984295	0.107111092	0.259663252
READ (n=166)	T cell gamma delta_CIBERSORT-ABS	-0.176254737	0.096560336	0.243941901
READ (n=166)	T cell gamma delta_XCELL	0.294359784	0.004859735	0.023326726
READ (n=166)	T cell NK_XCELL	-0.310580174	0.002889231	0.015176735
SARC (n=260)	T cell follicular helper_CIBERSORT	0.005406143	0.933045592	0.961077004
SARC (n=260)	T cell follicular helper_CIBERSORT-ABS	0.133026432	0.037847135	0.121110832
SARC (n=260)	T cell gamma delta_CIBERSORT	0.12419642	0.052677407	0.158752386
SARC (n=260)	T cell gamma delta_CIBERSORT-ABS	0.140708137	0.027978374	0.095925853
SARC (n=260)	T cell gamma delta_XCELL	0.122276411	0.056472192	0.167325014
SARC (n=260)	T cell NK_XCELL	0.119677767	0.061965742	0.17633701
SKCM (n=471)	T cell follicular helper_CIBERSORT	0.053325602	0.255263007	0.456285804
SKCM (n=471)	T cell follicular helper_CIBERSORT-ABS	0.38213942	2.44E-17	1.96E-15
SKCM (n=471)	T cell gamma delta_CIBERSORT	0.162536753	0.000486018	0.003534678
SKCM (n=471)	T cell gamma delta_CIBERSORT-ABS	0.180560587	0.000103891	0.00103891
SKCM (n=471)	T cell gamma delta_XCELL	0.073647464	0.115897948	0.272701054
SKCM (n=471)	T cell NK_XCELL	-0.329050969	5.32E-13	2.13E-11
SKCM-Metastasis (n=368)	T cell follicular helper_CIBERSORT	0.11227685	0.034713381	0.112583937
SKCM-Metastasis (n=368)	T cell follicular helper_CIBERSORT-ABS	0.377856757	1.86E-13	1.11E-11
SKCM-Metastasis (n=368)	T cell gamma delta_CIBERSORT	0.133305781	0.012056833	0.047436718
SKCM-Metastasis (n=368)	T cell gamma delta_CIBERSORT-ABS	0.155694922	0.003314553	0.016572764
SKCM-Metastasis (n=368)	T cell gamma delta_XCELL	0.099827988	0.060614273	0.175270186
SKCM-Metastasis (n=368)	T cell NK_XCELL	-0.250938842	1.74E-06	3.48E-05
SKCM-Primary (n=103)	T cell follicular helper_CIBERSORT	0.091511412	0.360322549	0.558414213
SKCM-Primary (n=103)	T cell follicular helper_CIBERSORT-ABS	0.351874115	0.000287113	0.002296901
SKCM-Primary (n=103)	T cell gamma delta_CIBERSORT	0.116457798	0.243759413	0.445044765
SKCM-Primary (n=103)	T cell gamma delta_CIBERSORT-ABS	0.1188643	0.234086063	0.435508954
SKCM-Primary (n=103)	T cell gamma delta_XCELL	-0.078843268	0.430877197	0.634420413
SKCM-Primary (n=103)	T cell NK_XCELL	-0.51031728	4.27E-08	1.03E-06
STAD (n=415)	T cell follicular helper_CIBERSORT	0.08331826	0.105341339	0.257978789
STAD (n=415)	T cell follicular helper_CIBERSORT-ABS	0.224834409	9.90E-06	0.000158427
STAD (n=415)	T cell gamma delta_CIBERSORT	0.06684357	0.194129447	0.393309902
STAD (n=415)	T cell gamma delta_CIBERSORT-ABS	0.068050551	0.186181586	0.391961233
STAD (n=415)	T cell gamma delta_XCELL	0.109615892	0.032893793	0.108143978
STAD (n=415)	T cell NK_XCELL	-0.227973531	7.37E-06	0.000126365
TGCT (n=150)	T cell follicular helper_CIBERSORT	-0.253428247	0.001953932	0.010905665
TGCT (n=150)	T cell follicular helper_CIBERSORT-ABS	0.070752681	0.394449816	0.596023571
TGCT (n=150)	T cell gamma delta_CIBERSORT	-0.060057658	0.469927623	0.678466498
TGCT (n=150)	T cell gamma delta_CIBERSORT-ABS	-0.04220134	0.611788427	0.770844362
TGCT (n=150)	T cell gamma delta_XCELL	0.093864609	0.258126149	0.456285804
TGCT (n=150)	T cell NK_XCELL	-0.300948172	0.000212312	0.001887216
THCA (n=509)	T cell follicular helper_CIBERSORT	-0.059708733	0.187905174	0.392149928
THCA (n=509)	T cell follicular helper_CIBERSORT-ABS	0.193962305	1.60E-05	0.000225502
THCA (n=509)	T cell gamma delta_CIBERSORT	0.01927653	0.670997138	0.817458442
THCA (n=509)	T cell gamma delta_CIBERSORT-ABS	0.021756797	0.631620279	0.789525348
THCA (n=509)	T cell gamma delta_XCELL	-0.027648218	0.542312841	0.730717701
THCA (n=509)	T cell NK_XCELL	-0.045247284	0.318525374	0.516527634
THYM (n=120)	T cell follicular helper_CIBERSORT	-0.333429107	0.000271219	0.00224457
THYM (n=120)	T cell follicular helper_CIBERSORT-ABS	0.043136694	0.647132628	0.796470927
THYM (n=120)	T cell gamma delta_CIBERSORT	-0.105285458	0.26278101	0.456285804
THYM (n=120)	T cell gamma delta_CIBERSORT-ABS	-0.104445941	0.266627109	0.457075044
THYM (n=120)	T cell gamma delta_XCELL	-0.105907263	0.259956803	0.456285804
THYM (n=120)	T cell NK_XCELL	-0.37490894	3.66E-05	0.000461947
UCEC (n=545)	T cell follicular helper_CIBERSORT	0.027251868	0.801012696	0.893470595
UCEC (n=545)	T cell follicular helper_CIBERSORT-ABS	0.134571161	0.211287045	0.412267404
UCEC (n=545)	T cell gamma delta_CIBERSORT	-0.029489623	0.785052265	0.888738413
UCEC (n=545)	T cell gamma delta_CIBERSORT-ABS	-0.018328382	0.865410216	0.927167819
UCEC (n=545)	T cell gamma delta_XCELL	-0.023386304	0.828772818	0.903322872
UCEC (n=545)	T cell NK_XCELL	-0.157264169	0.143386076	0.31571246
UCS (n=57)	T cell follicular helper_CIBERSORT	0.058569758	0.676982171	0.82058445
UCS (n=57)	T cell follicular helper_CIBERSORT-ABS	0.174741811	0.210766725	0.412267404
UCS (n=57)	T cell gamma delta_CIBERSORT	-0.081873757	0.560016602	0.734448003
UCS (n=57)	T cell gamma delta_CIBERSORT-ABS	-0.073571249	0.60059469	0.764040313
UCS (n=57)	T cell gamma delta_XCELL	0.184467048	0.186068919	0.391961233
UCS (n=57)	T cell NK_XCELL	-0.328741204	0.016242435	0.061875942
UVM (n=80)	T cell follicular helper_CIBERSORT	0.178536149	0.120295593	0.277605215
UVM (n=80)	T cell follicular helper_CIBERSORT-ABS	0.349679202	0.001825307	0.010430326
UVM (n=80)	T cell gamma delta_CIBERSORT	0.103935399	0.36835899	0.566706138
UVM (n=80)	T cell gamma delta_CIBERSORT-ABS	0.14320968	0.214044205	0.414279106
UVM (n=80)	T cell gamma delta_XCELL	-0.034161659	0.768031819	0.873590694
UVM (n=80)	T cell NK_XCELL	-0.605805955	5.30E-09	1.59E-07
