# Supplementary material for: Pan-cancer analysis for the prognostic and immunological role of CD47: interact with TNFRSF9 inducing CD8 + T cell exhaustion
Source: Discov Oncol. 2024 May 8;15:149. doi: 10.1007/s12672-024-00951-z (PMC11078914; doi:10.1007/s12672-024-00951-z)
Supplement: Supplementary file 1 — Additional file1 (ZIP 95 KB) [file 12672_2024_951_MOESM1_ESM.zip › Suplemental information/Immune data/Treg.csv]

cancer	infiltrates	rho	p	adj.p
ACC (n=79)	T cell regulatory (Tregs)_CIBERSORT	-0.054550827	0.646679778	0.733821025
ACC (n=79)	T cell regulatory (Tregs)_CIBERSORT-ABS	-0.021346662	0.857734807	0.907120373
ACC (n=79)	T cell regulatory (Tregs)_QUANTISEQ	0.255622409	0.029054516	0.069975712
ACC (n=79)	T cell regulatory (Tregs)_XCELL	0.036104542	0.761697844	0.846330938
BLCA (n=408)	T cell regulatory (Tregs)_CIBERSORT	-0.208484738	5.57E-05	0.000356673
BLCA (n=408)	T cell regulatory (Tregs)_CIBERSORT-ABS	-0.110456784	0.034157684	0.078074707
BLCA (n=408)	T cell regulatory (Tregs)_QUANTISEQ	0.281679617	3.87E-08	4.42E-07
BLCA (n=408)	T cell regulatory (Tregs)_XCELL	0.140742363	0.006847028	0.021067778
BRCA (n=1100)	T cell regulatory (Tregs)_CIBERSORT	-0.135176112	1.90E-05	0.000132323
BRCA (n=1100)	T cell regulatory (Tregs)_CIBERSORT-ABS	-0.047880143	0.131421568	0.236263494
BRCA (n=1100)	T cell regulatory (Tregs)_QUANTISEQ	0.251585068	8.16E-16	4.35E-14
BRCA (n=1100)	T cell regulatory (Tregs)_XCELL	0.140320604	8.98E-06	7.18E-05
BRCA-Basal (n=191)	T cell regulatory (Tregs)_CIBERSORT	-0.182823857	0.015751764	0.043447883
BRCA-Basal (n=191)	T cell regulatory (Tregs)_CIBERSORT-ABS	-0.073869906	0.332688956	0.458881319
BRCA-Basal (n=191)	T cell regulatory (Tregs)_QUANTISEQ	0.319340257	1.75E-05	0.000127034
BRCA-Basal (n=191)	T cell regulatory (Tregs)_XCELL	0.173714611	0.021882904	0.056472011
BRCA-Her2 (n=82)	T cell regulatory (Tregs)_CIBERSORT	-0.288636304	0.013937341	0.040544993
BRCA-Her2 (n=82)	T cell regulatory (Tregs)_CIBERSORT-ABS	-0.227154308	0.054996898	0.111386122
BRCA-Her2 (n=82)	T cell regulatory (Tregs)_QUANTISEQ	0.08488446	0.478359338	0.579307738
BRCA-Her2 (n=82)	T cell regulatory (Tregs)_XCELL	0.116810793	0.328482089	0.458881319
BRCA-LumA (n=568)	T cell regulatory (Tregs)_CIBERSORT	-0.119200177	0.006658659	0.020889911
BRCA-LumA (n=568)	T cell regulatory (Tregs)_CIBERSORT-ABS	-0.04374668	0.320825141	0.45832163
BRCA-LumA (n=568)	T cell regulatory (Tregs)_QUANTISEQ	0.333744368	6.45E-15	2.30E-13
BRCA-LumA (n=568)	T cell regulatory (Tregs)_XCELL	0.13511709	0.002077405	0.007729878
BRCA-LumB (n=219)	T cell regulatory (Tregs)_CIBERSORT	-0.209328691	0.0035688	0.012149108
BRCA-LumB (n=219)	T cell regulatory (Tregs)_CIBERSORT-ABS	-0.178678067	0.01315091	0.039700861
BRCA-LumB (n=219)	T cell regulatory (Tregs)_QUANTISEQ	0.101730067	0.160302882	0.272855969
BRCA-LumB (n=219)	T cell regulatory (Tregs)_XCELL	0.045691621	0.529142082	0.628689109
CESC (n=306)	T cell regulatory (Tregs)_CIBERSORT	-0.097732331	0.104563211	0.192300157
CESC (n=306)	T cell regulatory (Tregs)_CIBERSORT-ABS	-0.00984319	0.870450359	0.910274885
CESC (n=306)	T cell regulatory (Tregs)_QUANTISEQ	0.045908429	0.44664827	0.545524604
CESC (n=306)	T cell regulatory (Tregs)_XCELL	0.136922619	0.022650029	0.057523883
CHOL (n=36)	T cell regulatory (Tregs)_CIBERSORT	0.34128576	0.044809093	0.09821171
CHOL (n=36)	T cell regulatory (Tregs)_CIBERSORT-ABS	0.372580568	0.027509521	0.067715744
CHOL (n=36)	T cell regulatory (Tregs)_QUANTISEQ	0.205200599	0.236995655	0.379193048
CHOL (n=36)	T cell regulatory (Tregs)_XCELL	0.038194995	0.827555696	0.884444899
COAD (n=458)	T cell regulatory (Tregs)_CIBERSORT	-0.057768613	0.339872227	0.464782533
COAD (n=458)	T cell regulatory (Tregs)_CIBERSORT-ABS	0.089312763	0.139597359	0.245445906
COAD (n=458)	T cell regulatory (Tregs)_QUANTISEQ	0.244170982	4.26E-05	0.000284141
COAD (n=458)	T cell regulatory (Tregs)_XCELL	0.09941333	0.099938454	0.185932008
DLBC (n=48)	T cell regulatory (Tregs)_CIBERSORT	-0.146567151	0.360498165	0.480664221
DLBC (n=48)	T cell regulatory (Tregs)_CIBERSORT-ABS	-0.034762475	0.829167093	0.884444899
DLBC (n=48)	T cell regulatory (Tregs)_QUANTISEQ	0.327932705	0.036337722	0.081887823
DLBC (n=48)	T cell regulatory (Tregs)_XCELL	0.216223702	0.174521925	0.290869875
ESCA (n=185)	T cell regulatory (Tregs)_CIBERSORT	-0.004837367	0.948613252	0.960621015
ESCA (n=185)	T cell regulatory (Tregs)_CIBERSORT-ABS	0.073502783	0.326789897	0.458881319
ESCA (n=185)	T cell regulatory (Tregs)_QUANTISEQ	0.323442764	9.47E-06	7.22E-05
ESCA (n=185)	T cell regulatory (Tregs)_XCELL	-0.083526183	0.264951804	0.401230592
GBM (n=153)	T cell regulatory (Tregs)_CIBERSORT	0.088074678	0.306103419	0.445241336
GBM (n=153)	T cell regulatory (Tregs)_CIBERSORT-ABS	0.09572736	0.265815267	0.401230592
GBM (n=153)	T cell regulatory (Tregs)_QUANTISEQ	0.053086867	0.537823782	0.632733861
GBM (n=153)	T cell regulatory (Tregs)_XCELL	0.101747408	0.236775851	0.379193048
HNSC (n=522)	T cell regulatory (Tregs)_CIBERSORT	-0.177725645	7.38E-05	0.000421667
HNSC (n=522)	T cell regulatory (Tregs)_CIBERSORT-ABS	-0.106857499	0.017741128	0.046534106
HNSC (n=522)	T cell regulatory (Tregs)_QUANTISEQ	0.230124139	2.46E-07	2.62E-06
HNSC (n=522)	T cell regulatory (Tregs)_XCELL	0.079699984	0.077371553	0.149149983
HNSC-HPV- (n=422)	T cell regulatory (Tregs)_CIBERSORT	-0.248797165	4.66E-07	4.39E-06
HNSC-HPV- (n=422)	T cell regulatory (Tregs)_CIBERSORT-ABS	-0.185929563	0.000184304	0.000842534
HNSC-HPV- (n=422)	T cell regulatory (Tregs)_QUANTISEQ	0.197580911	6.93E-05	0.000421667
HNSC-HPV- (n=422)	T cell regulatory (Tregs)_XCELL	0.06499249	0.194578311	0.320953915
HNSC-HPV+ (n=98)	T cell regulatory (Tregs)_CIBERSORT	-0.008467118	0.937230823	0.960621015
HNSC-HPV+ (n=98)	T cell regulatory (Tregs)_CIBERSORT-ABS	0.047811573	0.656369091	0.739570807
HNSC-HPV+ (n=98)	T cell regulatory (Tregs)_QUANTISEQ	0.254485905	0.016099955	0.043447883
HNSC-HPV+ (n=98)	T cell regulatory (Tregs)_XCELL	0.08400078	0.433836355	0.538091602
KICH (n=66)	T cell regulatory (Tregs)_CIBERSORT	0.068897015	0.585522205	0.678866324
KICH (n=66)	T cell regulatory (Tregs)_CIBERSORT-ABS	0.122178928	0.332263988	0.458881319
KICH (n=66)	T cell regulatory (Tregs)_QUANTISEQ	0.101892168	0.41929403	0.528244447
KICH (n=66)	T cell regulatory (Tregs)_XCELL	0.098793977	0.433647096	0.538091602
KIRC (n=533)	T cell regulatory (Tregs)_CIBERSORT	-0.143238683	0.00204906	0.007729878
KIRC (n=533)	T cell regulatory (Tregs)_CIBERSORT-ABS	-0.053566206	0.251044118	0.393794694
KIRC (n=533)	T cell regulatory (Tregs)_QUANTISEQ	0.154804278	0.000853332	0.003413328
KIRC (n=533)	T cell regulatory (Tregs)_XCELL	0.054709692	0.241054154	0.381867967
KIRP (n=290)	T cell regulatory (Tregs)_CIBERSORT	-0.010893351	0.861764354	0.907120373
KIRP (n=290)	T cell regulatory (Tregs)_CIBERSORT-ABS	0.135713856	0.029302329	0.069975712
KIRP (n=290)	T cell regulatory (Tregs)_QUANTISEQ	0.386218503	1.32E-10	2.12E-09
KIRP (n=290)	T cell regulatory (Tregs)_XCELL	0.00231849	0.970437417	0.970437417
LGG (n=516)	T cell regulatory (Tregs)_CIBERSORT	-0.171132958	0.000170261	0.000823642
LGG (n=516)	T cell regulatory (Tregs)_CIBERSORT-ABS	-0.160435219	0.000429468	0.001908745
LGG (n=516)	T cell regulatory (Tregs)_QUANTISEQ	0.041604234	0.364082383	0.48143125
LGG (n=516)	T cell regulatory (Tregs)_XCELL	0.313084761	2.49E-12	5.69E-11
LIHC (n=371)	T cell regulatory (Tregs)_CIBERSORT	-0.029533547	0.584591935	0.678866324
LIHC (n=371)	T cell regulatory (Tregs)_CIBERSORT-ABS	0.2066062	0.000110908	0.00059151
LIHC (n=371)	T cell regulatory (Tregs)_QUANTISEQ	0.3540189	1.27E-11	2.53E-10
LIHC (n=371)	T cell regulatory (Tregs)_XCELL	-0.04676711	0.386500107	0.496938775
LUAD (n=515)	T cell regulatory (Tregs)_CIBERSORT	-0.157608108	0.000443809	0.001919173
LUAD (n=515)	T cell regulatory (Tregs)_CIBERSORT-ABS	-0.075683102	0.093233931	0.175499165
LUAD (n=515)	T cell regulatory (Tregs)_QUANTISEQ	0.340758243	7.20E-15	2.30E-13
LUAD (n=515)	T cell regulatory (Tregs)_XCELL	-0.010753747	0.811747139	0.884444899
LUSC (n=501)	T cell regulatory (Tregs)_CIBERSORT	-0.011013218	0.810401194	0.884444899
LUSC (n=501)	T cell regulatory (Tregs)_CIBERSORT-ABS	0.047544034	0.300090637	0.440500017
LUSC (n=501)	T cell regulatory (Tregs)_QUANTISEQ	0.261783823	6.48E-09	8.64E-08
LUSC (n=501)	T cell regulatory (Tregs)_XCELL	0.077689031	0.090101109	0.17162116
MESO (n=87)	T cell regulatory (Tregs)_CIBERSORT	0.109790511	0.31718519	0.457203877
MESO (n=87)	T cell regulatory (Tregs)_CIBERSORT-ABS	0.122510975	0.264000592	0.401230592
MESO (n=87)	T cell regulatory (Tregs)_QUANTISEQ	0.232031344	0.032613947	0.075626543
MESO (n=87)	T cell regulatory (Tregs)_XCELL	0.101623325	0.354733357	0.476952413
OV (n=303)	T cell regulatory (Tregs)_CIBERSORT	-0.056199334	0.377211164	0.490681189
OV (n=303)	T cell regulatory (Tregs)_CIBERSORT-ABS	0.003229891	0.959556213	0.965591158
OV (n=303)	T cell regulatory (Tregs)_QUANTISEQ	0.094294629	0.137871233	0.245104415
OV (n=303)	T cell regulatory (Tregs)_XCELL	0.049426384	0.437462377	0.538415233
PAAD (n=179)	T cell regulatory (Tregs)_CIBERSORT	-0.017156549	0.823751998	0.884444899
PAAD (n=179)	T cell regulatory (Tregs)_CIBERSORT-ABS	0.151716576	0.047604493	0.102928634
PAAD (n=179)	T cell regulatory (Tregs)_QUANTISEQ	0.241044694	0.001493666	0.005828939
PAAD (n=179)	T cell regulatory (Tregs)_XCELL	0.092252761	0.230110571	0.375690727
PCPG (n=181)	T cell regulatory (Tregs)_CIBERSORT	-0.145247086	0.061088804	0.119197667
PCPG (n=181)	T cell regulatory (Tregs)_CIBERSORT-ABS	-0.107993543	0.164781604	0.277526912
PCPG (n=181)	T cell regulatory (Tregs)_QUANTISEQ	0.152015325	0.049864009	0.103613524
PCPG (n=181)	T cell regulatory (Tregs)_XCELL	0.286426696	0.000175024	0.000823642
PRAD (n=498)	T cell regulatory (Tregs)_CIBERSORT	-0.093073785	0.057861318	0.115722636
PRAD (n=498)	T cell regulatory (Tregs)_CIBERSORT-ABS	-0.051703914	0.292759288	0.433717464
PRAD (n=498)	T cell regulatory (Tregs)_QUANTISEQ	0.438543668	5.56E-21	8.90E-19
PRAD (n=498)	T cell regulatory (Tregs)_XCELL	0.183339538	0.000169863	0.000823642
READ (n=166)	T cell regulatory (Tregs)_CIBERSORT	-0.15037315	0.157161819	0.270385925
READ (n=166)	T cell regulatory (Tregs)_CIBERSORT-ABS	0.012435096	0.907394876	0.936665678
READ (n=166)	T cell regulatory (Tregs)_QUANTISEQ	0.252632476	0.016292956	0.043447883
READ (n=166)	T cell regulatory (Tregs)_XCELL	0.056770552	0.595090871	0.684271596
SARC (n=260)	T cell regulatory (Tregs)_CIBERSORT	0.024951424	0.698154666	0.781152074
SARC (n=260)	T cell regulatory (Tregs)_CIBERSORT-ABS	0.120828471	0.059481208	0.117493744
SARC (n=260)	T cell regulatory (Tregs)_QUANTISEQ	0.222548298	0.00046093	0.001940756
SARC (n=260)	T cell regulatory (Tregs)_XCELL	-0.055081711	0.391646004	0.497328259
SKCM (n=471)	T cell regulatory (Tregs)_CIBERSORT	-0.175872632	0.000157506	0.000812936
SKCM (n=471)	T cell regulatory (Tregs)_CIBERSORT-ABS	0.040455544	0.388233418	0.496938775
SKCM (n=471)	T cell regulatory (Tregs)_QUANTISEQ	0.397492278	9.48E-19	7.59E-17
SKCM (n=471)	T cell regulatory (Tregs)_XCELL	0.258304685	2.12E-08	2.61E-07
SKCM-Metastasis (n=368)	T cell regulatory (Tregs)_CIBERSORT	-0.157232605	0.003013842	0.01048293
SKCM-Metastasis (n=368)	T cell regulatory (Tregs)_CIBERSORT-ABS	0.037526759	0.481549557	0.579307738
SKCM-Metastasis (n=368)	T cell regulatory (Tregs)_QUANTISEQ	0.337099737	7.43E-11	1.32E-09
SKCM-Metastasis (n=368)	T cell regulatory (Tregs)_XCELL	0.265614781	3.95E-07	3.95E-06
SKCM-Primary (n=103)	T cell regulatory (Tregs)_CIBERSORT	-0.28062021	0.004278881	0.014262936
SKCM-Primary (n=103)	T cell regulatory (Tregs)_CIBERSORT-ABS	-0.112160628	0.261712966	0.401230592
SKCM-Primary (n=103)	T cell regulatory (Tregs)_QUANTISEQ	0.456528476	1.42E-06	1.19E-05
SKCM-Primary (n=103)	T cell regulatory (Tregs)_XCELL	0.161010139	0.105954282	0.192644149
STAD (n=415)	T cell regulatory (Tregs)_CIBERSORT	-0.110192426	0.031979517	0.075245923
STAD (n=415)	T cell regulatory (Tregs)_CIBERSORT-ABS	0.006264661	0.903248859	0.936665678
STAD (n=415)	T cell regulatory (Tregs)_QUANTISEQ	0.306922558	1.04E-09	1.51E-08
STAD (n=415)	T cell regulatory (Tregs)_XCELL	0.124068349	0.015661105	0.043447883
TGCT (n=150)	T cell regulatory (Tregs)_CIBERSORT	0.320157135	7.71E-05	0.000425579
TGCT (n=150)	T cell regulatory (Tregs)_CIBERSORT-ABS	0.399162291	5.50E-07	4.89E-06
TGCT (n=150)	T cell regulatory (Tregs)_QUANTISEQ	0.223496993	0.006505848	0.020818715
TGCT (n=150)	T cell regulatory (Tregs)_XCELL	0.277261722	0.000674281	0.002766281
THCA (n=509)	T cell regulatory (Tregs)_CIBERSORT	0.102864079	0.023053582	0.057633956
THCA (n=509)	T cell regulatory (Tregs)_CIBERSORT-ABS	0.136182844	0.002572177	0.009145517
THCA (n=509)	T cell regulatory (Tregs)_QUANTISEQ	0.315245417	1.01E-12	2.70E-11
THCA (n=509)	T cell regulatory (Tregs)_XCELL	0.178822653	7.12E-05	0.000421667
THYM (n=120)	T cell regulatory (Tregs)_CIBERSORT	-0.089043846	0.343975781	0.466407839
THYM (n=120)	T cell regulatory (Tregs)_CIBERSORT-ABS	0.28052562	0.002392169	0.008698797
THYM (n=120)	T cell regulatory (Tregs)_QUANTISEQ	0.18136243	0.052407998	0.107503586
THYM (n=120)	T cell regulatory (Tregs)_XCELL	0.229158848	0.013759387	0.040544993
UCEC (n=545)	T cell regulatory (Tregs)_CIBERSORT	-0.096127138	0.372969663	0.489140542
UCEC (n=545)	T cell regulatory (Tregs)_CIBERSORT-ABS	-0.007100139	0.947653547	0.960621015
UCEC (n=545)	T cell regulatory (Tregs)_QUANTISEQ	-0.259705492	0.014545469	0.041558482
UCEC (n=545)	T cell regulatory (Tregs)_XCELL	-0.067763376	0.530456436	0.628689109
UCS (n=57)	T cell regulatory (Tregs)_CIBERSORT	0.073945592	0.598737647	0.684271596
UCS (n=57)	T cell regulatory (Tregs)_CIBERSORT-ABS	0.154516509	0.269279033	0.402660236
UCS (n=57)	T cell regulatory (Tregs)_QUANTISEQ	0.27174281	0.049026975	0.103613524
UCS (n=57)	T cell regulatory (Tregs)_XCELL	0.202571002	0.145751312	0.253480543
UVM (n=80)	T cell regulatory (Tregs)_CIBERSORT	-0.025569859	0.825294328	0.884444899
UVM (n=80)	T cell regulatory (Tregs)_CIBERSORT-ABS	0.224810838	0.049335463	0.103613524
UVM (n=80)	T cell regulatory (Tregs)_QUANTISEQ	0.235351842	0.039354178	0.087453728
UVM (n=80)	T cell regulatory (Tregs)_XCELL	0.315092313	0.005251657	0.017148269
