# Supplementary material for: Pan-cancer analysis for the prognostic and immunological role of CD47: interact with TNFRSF9 inducing CD8 + T cell exhaustion
Source: Discov Oncol. 2024 May 8;15:149. doi: 10.1007/s12672-024-00951-z (PMC11078914; doi:10.1007/s12672-024-00951-z)
Supplement: Supplementary file 1 — Additional file1 (ZIP 95 KB) [file 12672_2024_951_MOESM1_ESM.zip › Suplemental information/Supplemental Table.1.xlsx]

## Sheet: Sheet1
T-ex	ACC	BLCA	BRCA	CESC	CHOL	COAD	CRC	DLBC	ESAD	ESCA	ESCC	GBM	HNSC	KICH	KIRC	KIRP	LAML	LGG	LIHC	LUAD	LUSC	MESO	OSCC	OV	PAAD	PCPG	PRAD	READ	SARC	SKCM	STAD	TGCT	THCA	THYM	UCEC	UCS	UVM
NFATC2IP	0.531	0.100	0.217	0.140	0.458	0.241	0.258	0.601	0.187	0.257	0.280	-0.254	0.112	0.679	0.423	0.530	0.381	0.238	0.491	0.202	-0.094	0.300	0.045	0.051	0.374	0.393	0.477	0.298	0.398	0.337	0.299	0.208	0.128	0.519	0.327	0.170	0.863
NFKB1	0.498	0.482	0.209	0.412	0.333	0.218	0.227	0.572	0.251	0.386	0.516	0.068	0.300	0.524	0.541	0.633	0.136	0.217	0.408	0.229	0.245	0.288	0.142	0.262	0.397	0.391	0.492	0.219	0.120	0.395	0.392	0.169	0.307	0.401	0.342	0.354	0.761
NFATC3	0.472	0.279	0.379	0.017	0.202	0.248	0.233	0.559	0.129	0.096	0.157	-0.151	0.023	0.690	0.586	0.692	0.555	0.328	0.322	0.225	-0.067	0.307	-0.076	-0.020	0.437	0.392	0.496	0.195	0.100	0.237	0.261	0.321	-0.084	0.397	0.207	0.111	0.628
IL10	0.079	0.330	0.292	0.194	0.205	0.326	0.313	0.541	-0.006	0.123	0.262	0.396	0.231	0.291	0.393	0.290	-0.054	0.048	0.312	0.221	0.395	0.279	0.191	0.284	0.375	0.229	0.354	0.261	0.066	0.351	0.308	0.394	0.175	0.182	0.273	0.510	0.544
PRDM1	0.263	0.442	0.296	0.118	0.338	0.263	0.267	0.540	0.017	0.067	0.144	0.030	0.147	0.366	0.459	0.537	0.068	0.111	0.375	-0.013	0.131	-0.051	0.105	0.188	0.473	0.041	0.403	0.271	0.004	0.408	0.230	0.640	0.460	0.301	0.076	0.477	0.653
YY1	0.562	0.278	0.283	0.167	0.494	0.313	0.295	0.511	0.212	0.180	0.223	-0.207	0.109	0.669	0.520	0.662	0.442	0.295	0.369	0.181	-0.093	0.109	0.046	0.037	0.446	0.464	0.403	0.252	0.319	0.223	0.197	0.429	-0.055	0.763	0.487	0.158	0.882
TNFRSF9	0.232	0.499	0.347	0.221	0.220	0.408	0.386	0.501	0.343	0.403	0.454	0.403	0.226	0.276	0.332	0.308	-0.071	0.002	0.374	0.193	0.379	-0.008	0.150	0.299	0.348	0.140	0.396	0.320	0.060	0.432	0.322	0.369	0.237	0.327	0.206	0.420	0.380
GRB2	0.636	0.375	0.105	0.147	0.479	0.261	0.277	0.472	0.316	0.208	0.097	0.286	0.023	0.527	0.541	0.513	-0.155	0.394	0.409	0.186	-0.067	0.219	0.030	0.177	0.335	0.588	0.459	0.306	0.211	0.357	0.352	-0.291	0.161	0.618	0.427	0.098	0.743
LAG3	0.103	0.513	0.191	0.119	0.050	0.144	0.136	0.448	0.206	0.237	0.296	-0.003	0.214	0.191	0.192	0.267	0.165	-0.139	0.193	-0.067	0.284	0.212	0.220	0.129	0.130	0.135	0.112	0.116	0.101	0.345	0.345	0.432	0.149	-0.158	0.043	0.413	0.271
CD274	0.171	0.568	0.405	0.224	0.318	0.397	0.403	0.440	0.250	0.112	0.021	0.168	0.271	0.483	0.455	0.251	0.454	0.320	0.404	0.306	-0.008	0.047	0.270	0.198	0.414	0.597	0.488	0.437	0.418	0.499	0.473	0.388	0.339	-0.243	0.300	0.535	0.691
FOXO1	0.332	0.158	0.283	0.167	0.328	0.403	0.390	0.439	0.006	0.086	0.158	-0.159	0.119	0.490	0.467	0.652	0.066	0.246	0.078	0.057	0.002	-0.053	-0.028	0.149	0.410	0.055	0.467	0.340	-0.008	0.330	0.293	0.484	0.005	0.313	0.326	0.065	0.650
HAVCR2	0.060	0.493	0.229	0.133	0.172	0.334	0.321	0.423	0.255	0.314	0.378	0.320	0.179	0.179	0.162	-0.067	0.047	0.063	0.437	0.259	0.375	0.102	0.148	0.283	0.331	0.150	0.388	0.271	0.147	0.389	0.381	0.272	0.309	0.180	0.206	0.395	0.506
IDO1	0.223	0.560	0.328	0.253	0.213	0.341	0.335	0.399	0.261	0.311	0.346	0.203	0.359	0.096	0.226	0.251	0.147	0.067	0.161	0.079	0.424	0.062	0.366	0.217	0.321	-0.101	0.325	0.331	0.253	0.490	0.440	0.248	0.037	0.092	0.261	0.477	0.460
TIGIT	-0.049	0.463	0.275	0.201	0.074	0.337	0.339	0.378	0.209	0.259	0.315	0.051	0.177	0.262	0.333	0.378	0.235	0.195	0.280	0.134	0.290	0.121	0.167	0.219	0.282	0.332	0.364	0.365	0.200	0.431	0.338	0.522	0.276	0.041	0.062	0.372	0.394
ICOS	0.022	0.503	0.308	0.188	0.046	0.388	0.386	0.330	0.214	0.351	0.466	0.262	0.316	0.295	0.375	0.386	0.043	0.144	0.265	0.225	0.373	0.081	0.274	0.240	0.300	0.270	0.361	0.383	0.196	0.460	0.357	0.456	0.291	0.199	0.038	0.338	0.532
CTLA4	0.035	0.485	0.267	0.154	0.331	0.283	0.295	0.327	0.184	0.317	0.427	0.167	0.256	0.223	0.302	0.290	0.048	0.110	0.283	0.129	0.331	-0.039	0.251	0.245	0.272	0.196	0.251	0.335	0.183	0.309	0.363	0.507	0.285	-0.082	-0.079	0.294	0.511
