# Supplementary material for: Pan-cancer analysis for the prognostic and immunological role of CD47: interact with TNFRSF9 inducing CD8 + T cell exhaustion
Source: Discov Oncol. 2024 May 8;15:149. doi: 10.1007/s12672-024-00951-z (PMC11078914; doi:10.1007/s12672-024-00951-z)
Supplement: Supplementary file 1 — Additional file1 (ZIP 95 KB) [file 12672_2024_951_MOESM1_ESM.zip › Suplemental information/Supplemental Table.2.xlsx]

## Sheet: Sheet1
Chart.1 Analysis of Paper Framework (by Type of Cancer)
	CD47 expression different	CD47 different with clinic	T-cell Exclusion	CD8+T-cell Infiltration Situation	Cytotoxic CD8+T-cell Infiltration Different	CD47 affect CD8+T to worse prognosis	CD8T-cell Exhausted Pathway	T-cell Exhausted Gene coexpression(Group 1)	Single-cell Analysis	TNFRSF9 Co-expression
ACC	ACC	ACC	/	/	*rev		/			/
BLCA	BLCA		/	BLCA	BLCA	BLCA	BLCA	BLCA	/	BLCA
BRCA	BRCA		BRCA Basal	BRCA	BRCA	BRCA	BRCA	BRCA	BRCA	BRCA
CESC	CESC		/	CESC	CESC	/	/	CESC		/
CHOL	CHOL		/	/	/		/		CHOL	/
CLL	CLL				/		/		CLL	/
COAD	COAD		/	COAD	COAD	COAD	/	COAD		COAD
READ	READ		/	READ	/		/	READ		READ
CRC(COADREAD)	CRC(COADREAD)				COADREAD		/	CRC	CRC	CRC
DLBC	DLBC		/	DLBC	/		/		/	DLBC
ESCA	ESCA		/	ESCA	ESCA		ESCA	ESCA	ESCA	ESCA
ESAD			/	/	ESAD		ESAD			ESAD
ESCC					/		/	ESCC		ESCC
GBM	GBM		/	/	GBM	/	GBM	GBM	GBM	GBM
HNSC	HNSC		/	HNSC	HNSC	/	/	HNSC	HNSC	/
KICH	*rev	KICH	/	/	/		/		KICH	/
KIRC	KIRC	KIRC	/	KIRC	KIRC	KIRC	/		/	KIRC
KIRP	KIRP		/	KIRP	/		KIRP			KIRP
LAML	LAML				/		/		AML	/
LIHC	LIHC	LIHC	LIHC	LIHC	/	LIHC	LIHC		/	LIHC
LGG	LGG	LGG			/		/			/
LUSC	*rev	LUSC	/	LUSC	LUSC		LUSC	LUSC		LUSC
LUAD	LUAD		/	LUAD	/	/	/			/
NSCLC	NSCLC				NSCLC	NSCLC	NSCLC		NSCLC	NSCLC
MESO			/	/	/		/			/
NHL									NHL
OSCC					/		/	OSCC	/	/
OV	OV		/	OV(r＞0.2)	OV	OV	OV	0V	OV	OV
PAAD	PAAD		PAAD	PAAD	/	PAAD	/		/	PAAD
PCPG	/				/		/			/
PRAD	*rev		/	PRAD	/	PRAD			PRAD	PRAD
SARC	/		/	SARC	/	SARC	/		/	/
SKCM	SKCM	*rev	SKCM(Primary and Metastasis)	SKCM	SKCM	SKCM	SKCM	SKCM	SKCM	SKCM
STAD	STAD		/	STAD	STAD		STAD	STAD	/	STAD
TGCT	TGCT		/	TGCT	TGCT		TGCT	TGCT		TGCT
THCA	THCA	*rev	/	THCA	THCA		/	THCA	THCA	/
THYM	THYM		/	/	THYM low		/			THYM
UCEC	UCEC		/	/	/		/		/	/
UCS	UCS		/	UCS	UCS		UCS	UCS		UCS
UVM		UVM	/	UVM	/		UVM		/	UVM
The blank grid represents data lack."/"represents negative results.
Standard（p＜0.05）	Compared or uncompared have	KM curve	≥2 types of these cells are positive	≥2 two types of caculate methods					Fig 6C	Fig 6B

## Sheet: TCGA数据库包含的肿瘤
Abbr	英文名称	中文名称
ACC	Adrenocortical carcinoma	肾上腺皮质癌
BLCA	Bladder Urothelial Carcinoma	膀胱尿路上皮癌
BRCA	Breast invasive carcinoma	乳腺浸润癌
CESC	Cervical squamous cell carcinoma and endocervical adenocarcinoma	宫颈鳞癌和腺癌
CHOL	Cholangiocarcinoma	胆管癌
COAD	Colon adenocarcinoma	结肠癌
COADREAD	Colon adenocarcinoma/Rectum adenocarcinoma Esophageal carcinoma	结直肠癌
DLBC	Lymphoid Neoplasm Diffuse Large B-cell Lymphoma	弥漫性大B细胞淋巴瘤
ESCA	Esophageal carcinoma	食管癌
FPPP	FFPE Pilot Phase II	FFPE试点Ⅱ期
GBM	Glioblastoma multiforme	多形成性胶质细胞瘤
GBMLGG	Glioma	胶质瘤
HNSC	Head and Neck squamous cell carcinoma	头颈鳞状细胞癌
KICH	Kidney Chromophobe	肾嫌色细胞癌
KIPAN	Pan-kidney cohort (KICH+KIRC+KIRP)	混合肾癌
KIRC	Kidney renal clear cell carcinoma	肾透明细胞癌
KIRP	Kidney renal papillary cell carcinoma	肾乳头状细胞癌
LAML	Acute Myeloid Leukemia	急性髓细胞样白血病
LGG	Brain Lower Grade Glioma	脑低级别胶质瘤
LIHC	Liver hepatocellular carcinoma	肝细胞肝癌
LUAD	Lung adenocarcinoma	肺腺癌
LUSC	Lung squamous cell carcinoma	肺鳞癌
MESO	Mesothelioma	间皮瘤
OV	Ovarian serous cystadenocarcinoma	卵巢浆液性囊腺癌
PAAD	Pancreatic adenocarcinoma	胰腺癌
PCPG	Pheochromocytoma and Paraganglioma	嗜铬细胞瘤和副神经节瘤
PRAD	Prostate adenocarcinoma	前列腺癌
READ	Rectum adenocarcinoma	直肠腺癌
SARC	Sarcoma	肉瘤
SKCM	Skin Cutaneous Melanoma	皮肤黑色素瘤
STAD	Stomach adenocarcinoma	胃癌
STES	Stomach and Esophageal carcinoma	胃和食管癌
TGCT	Testicular Germ Cell Tumors	睾丸癌
THCA	Thyroid carcinoma	甲状腺癌
THYM	Thymoma	胸腺癌
UCEC	Uterine Corpus Endometrial Carcinoma	子宫内膜癌
UCS	Uterine Carcinosarcoma	子宫肉瘤
UVM	Uveal Melanoma	葡萄膜黑色素瘤
